# Supplementary material for: Adamantan-1-aminium p-toluene­sulfonate
Source: Acta Crystallogr Sect E Struct Rep Online. 2011 Feb 2;67(Pt 3):o543. doi: 10.1107/S1600536811003436 (PMC3052013; doi:10.1107/S1600536811003436)
Supplement: Supplementary file 1 [file e-67-0o543-sup1.cif]

##############################################################################
###                                                                        ###
###        Electronic paper (Acta Crystallographica Section E)             ###
###                                                                        ###
##############################################################################
#                                                                            #
# This CIF contains the data in a paper accepted for publication in Acta     #
# Crystallographica Section E. It conforms to the requirements of Notes      #
# for Authors for Section E, and has been peer reviewed under the auspices   #
# of the IUCr Commission on Journals.                                        #
#                                                                            #
# Full details of the Crystallographic Information File format               #
# are given in the paper "The Crystallographic Information File (CIF):       #
# a New Standard Archive File for Crystallography" by S. R. Hall, F. H.      #
# Allen and I. D. Brown [Acta Cryst. (1991), A47, 655-685].                  #
#                                                                            #
# The current version of the core CIF dictionary is obtainable from          #
# ftp://ftp.iucr.org/pub/cif_core.dic. The current version number is 2.4.    #
#                                                                            #
# Software is freely available for graphical display of the structure(s) in  #
# this CIF.  For information consult the CIF home page http://www.iucr.org/  #
# cif/home.html                                                              #
#                                                                            #
# This file may be used for bona fide research purposes within the           #
# scientific community so long as proper attribution is given to the journal # 
# article from which it was obtained.                                        #
#                                                                            #
##############################################################################
                                             
data_I
_audit_creation_method     SHELXL-97
_chemical_name_systematic
;
Adamantan-1-aminium <i>p</i>-toluenesulfonate
;
_chemical_name_common     ?
_chemical_formula_moiety     'C10 H18 N +, C7 H7 O3 S -'
_chemical_formula_sum     'C17 H25 N O3 S'
_chemical_formula_iupac     'C10 H18 N +, C7 H7 O3 S -'
_chemical_formula_weight     323.44
_chemical_melting_point     ?
_symmetry_cell_setting     triclinic
_symmetry_space_group_name_H-M     'P -1'
_symmetry_space_group_name_Hall     '-P 1'
loop_
    _symmetry_equiv_pos_as_xyz
    'x, y, z'
    '-x, -y, -z'
_cell_length_a     6.464(2)
_cell_length_b     11.589(4)
_cell_length_c     22.562(8)
_cell_angle_alpha     92.975(4)
_cell_angle_beta     94.034(5)
_cell_angle_gamma     96.408(5)
_cell_volume     1672.4(10)
_cell_formula_units_Z     4
_cell_measurement_reflns_used     2622
_cell_measurement_theta_min     3.04
_cell_measurement_theta_max     27.485
_cell_measurement_temperature     298(2)
_exptl_crystal_description     prism
_exptl_crystal_colour     colourless
_exptl_crystal_size_max     0.20
_exptl_crystal_size_mid     0.20
_exptl_crystal_size_min     0.20
_exptl_crystal_density_diffrn     1.285
_exptl_crystal_density_meas     ?
_exptl_crystal_density_method     'not measured'
_exptl_crystal_F_000     696
_exptl_absorpt_coefficient_mu     0.206
_exptl_absorpt_correction_type     multi-scan
_exptl_absorpt_process_details     '(CrystalClear; Rigaku, 2005)'
_exptl_absorpt_correction_T_min     0.960
_exptl_absorpt_correction_T_max     0.960
_exptl_special_details
;
;
_diffrn_ambient_temperature     298(2)
_diffrn_radiation_type     MoK\a
_diffrn_radiation_wavelength     0.71073
_diffrn_radiation_source     'fine-focus sealed tube'
_diffrn_radiation_monochromator     graphite
_diffrn_measurement_device_type     'Rigaku SCXmini'
_diffrn_measurement_method     \w
_diffrn_detector_area_resol_mean     13.6612
_diffrn_reflns_number     18425
_diffrn_reflns_av_R_equivalents     0.0411
_diffrn_reflns_av_sigmaI/netI     0.0555
_diffrn_reflns_theta_min     3.16
_diffrn_reflns_theta_max     27.48
_diffrn_reflns_theta_full     27.48
_diffrn_measured_fraction_theta_max     0.990
_diffrn_measured_fraction_theta_full     0.990
_diffrn_reflns_limit_h_min     -8
_diffrn_reflns_limit_h_max     8
_diffrn_reflns_limit_k_min     -15
_diffrn_reflns_limit_k_max     15
_diffrn_reflns_limit_l_min     -29
_diffrn_reflns_limit_l_max     29
_diffrn_standards_number     0
_diffrn_standards_interval_count     .
_diffrn_standards_interval_time     .
_diffrn_standards_decay_%     ?
_refine_special_details
;
Refinement of <i>F</i>^2^ against ALL reflections. The weighted <i>R</i>-factor
<i>wR</i> and goodness of fit <i>S</i> are based on <i>F</i>^2^, conventional
<i>R</i>-factors <i>R</i> are based on <i>F</i>, with <i>F</i> set to zero for
negative <i>F</i>^2^. The threshold expression of <i>F</i>^2^ >
\s(<i>F</i>^2^) is used only for calculating <i>R</i>-factors(gt) <i>etc</i>.
and is not relevant to the choice of reflections for refinement.
<i>R</i>-factors based on <i>F</i>^2^ are statistically about twice as large
as those based on <i>F</i>, and <i>R</i>- factors based on ALL data will be
even larger.
;
_reflns_number_total     7664
_reflns_number_gt     5720
_reflns_threshold_expression     I>2\s(I)
_refine_ls_structure_factor_coef     Fsqd
_refine_ls_matrix_type     full
_refine_ls_R_factor_all     0.0846
_refine_ls_R_factor_gt     0.0606
_refine_ls_wR_factor_gt     0.1353
_refine_ls_wR_factor_ref     0.1485
_refine_ls_goodness_of_fit_ref     1.055
_refine_ls_restrained_S_all     1.055
_refine_ls_number_reflns     7664
_refine_ls_number_parameters     421
_refine_ls_number_restraints     6
_refine_ls_hydrogen_treatment     mixed
_refine_ls_weighting_scheme     calc
_refine_ls_weighting_details
         'calc w=1/[\s^2^(Fo^2^)+(0.0577P)^2^+0.5519P] where P=(Fo^2^+2Fc^2^)/3'
_atom_sites_solution_hydrogens     geom
_atom_sites_solution_primary     direct
_atom_sites_solution_secondary     difmap
_refine_ls_shift/su_max     0.000
_refine_ls_shift/su_mean     0.000
_refine_diff_density_max     0.453
_refine_diff_density_min     -0.357
_refine_ls_extinction_method     none
_refine_ls_extinction_coef     ?
loop_
    _atom_type_symbol
    _atom_type_description
    _atom_type_scat_dispersion_real
    _atom_type_scat_dispersion_imag
    _atom_type_scat_source
    'C' 'C' 0.0033 0.0016
                         'International Tables Vol C Tables 4.2.6.8 and 6.1.1.4'
    'H' 'H' 0.0000 0.0000
                         'International Tables Vol C Tables 4.2.6.8 and 6.1.1.4'
    'N' 'N' 0.0061 0.0033
                         'International Tables Vol C Tables 4.2.6.8 and 6.1.1.4'
    'O' 'O' 0.0106 0.0060
                         'International Tables Vol C Tables 4.2.6.8 and 6.1.1.4'
    'S' 'S' 0.1246 0.1234
                         'International Tables Vol C Tables 4.2.6.8 and 6.1.1.4'
_computing_data_collection     '<i>CrystalClear</i> (Rigaku, 2005)'
_computing_cell_refinement     '<i>CrystalClear</i> (Rigaku, 2005)'
_computing_data_reduction     '<i>CrystalClear</i> (Rigaku, 2005)'
_computing_structure_solution     '<i>SHELXS97</i> (Sheldrick, 2008)'
_computing_structure_refinement     '<i>SHELXL97</i> (Sheldrick, 2008)'
_computing_molecular_graphics     '<i>SHELXTL</i> (Sheldrick, 2008)'
_computing_publication_material     '<i>SHELXTL</i> (Sheldrick, 2008)'
loop_
    _atom_site_type_symbol
    _atom_site_label
    _atom_site_fract_x
    _atom_site_fract_y
    _atom_site_fract_z
    _atom_site_U_iso_or_equiv
    _atom_site_adp_type
    _atom_site_calc_flag
    _atom_site_refinement_flags
    _atom_site_occupancy
    _atom_site_disorder_assembly
    _atom_site_disorder_group
    S S1 0.77493(9) 0.69083(5) 0.55264(3) 0.03980(16) Uani d . 1 . .
    S S2 0.74660(10) 0.63466(5) 0.92134(3) 0.04414(17) Uani d . 1 . .
    O O1 0.6491(3) 0.69428(16) 0.60347(7) 0.0496(4) Uani d . 1 . .
    O O2 0.7429(4) 0.57650(17) 0.52171(8) 0.0690(6) Uani d . 1 . .
    O O3 0.9931(3) 0.73164(18) 0.56771(9) 0.0624(5) Uani d . 1 . .
    O O4 0.6009(3) 0.53539(17) 0.90067(9) 0.0704(6) Uani d . 1 . .
    O O5 0.6549(5) 0.72161(19) 0.95484(12) 0.1036(10) Uani d . 1 . .
    O O6 0.9274(3) 0.5982(2) 0.95394(9) 0.0757(7) Uani d . 1 . .
    N N1 0.6926(4) 0.34970(18) 0.97681(10) 0.0404(5) Uani d D 1 . .
    H H1E 0.807(3) 0.369(2) 1.0008(10) 0.051(8) Uiso d D 1 . .
    H H1D 0.584(4) 0.331(2) 0.9986(11) 0.065(9) Uiso d D 1 . .
    H H1C 0.662(4) 0.408(2) 0.9545(11) 0.066(9) Uiso d D 1 . .
    N N2 0.2620(3) 0.5509(2) 0.58768(10) 0.0406(5) Uani d D 1 . .
    H H2C 0.390(3) 0.593(2) 0.5944(12) 0.057(8) Uiso d D 1 . .
    H H2B 0.254(5) 0.503(2) 0.5550(11) 0.077(11) Uiso d D 1 . .
    H H2A 0.172(4) 0.603(2) 0.5820(12) 0.060(9) Uiso d D 1 . .
    C C1 -0.0056(4) 0.4160(2) 0.62903(11) 0.0451(6) Uani d . 1 . .
    H H1A -0.0101 0.3636 0.5939 0.054 Uiso calc R 1 . .
    H H1B -0.1082 0.4698 0.6221 0.054 Uiso calc R 1 . .
    C C2 0.2118(3) 0.48292(19) 0.64076(9) 0.0323(5) Uani d . 1 . .
    C C3 0.2180(4) 0.5664(2) 0.69513(11) 0.0478(6) Uani d . 1 . .
    H H3A 0.1161 0.6208 0.6888 0.057 Uiso calc R 1 . .
    H H3B 0.3552 0.6104 0.7019 0.057 Uiso calc R 1 . .
    C C4 0.1690(5) 0.4966(2) 0.74942(11) 0.0540(7) Uani d . 1 . .
    H H4A 0.1728 0.5500 0.7847 0.065 Uiso calc R 1 . .
    C C5 -0.0484(4) 0.4300(3) 0.73803(12) 0.0543(7) Uani d . 1 . .
    H H5A -0.0827 0.3868 0.7724 0.065 Uiso calc R 1 . .
    H H5B -0.1507 0.4842 0.7318 0.065 Uiso calc R 1 . .
    C C6 -0.0558(4) 0.3464(2) 0.68349(12) 0.0487(6) Uani d . 1 . .
    H H6A -0.1957 0.3035 0.6766 0.058 Uiso calc R 1 . .
    C C7 0.3731(4) 0.3978(2) 0.65023(11) 0.0455(6) Uani d . 1 . .
    H H7A 0.5118 0.4401 0.6569 0.055 Uiso calc R 1 . .
    H H7B 0.3703 0.3455 0.6151 0.055 Uiso calc R 1 . .
    C C8 0.3228(4) 0.3284(2) 0.70416(12) 0.0505(7) Uani d . 1 . .
    H H8A 0.4257 0.2734 0.7105 0.061 Uiso calc R 1 . .
    C C9 0.1040(4) 0.2613(2) 0.69326(12) 0.0530(7) Uani d . 1 . .
    H H9A 0.0989 0.2077 0.6586 0.064 Uiso calc R 1 . .
    H H9B 0.0721 0.2165 0.7273 0.064 Uiso calc R 1 . .
    C C10 0.3292(5) 0.4114(3) 0.75947(12) 0.0593(8) Uani d . 1 . .
    H H10A 0.2984 0.3675 0.7939 0.071 Uiso calc R 1 . .
    H H10B 0.4676 0.4536 0.7670 0.071 Uiso calc R 1 . .
    C C11 0.7115(3) 0.24380(18) 0.93733(9) 0.0313(5) Uani d . 1 . .
    C C12 0.5136(4) 0.2176(2) 0.89602(11) 0.0404(5) Uani d . 1 . .
    H H12A 0.4953 0.2834 0.8721 0.049 Uiso calc R 1 . .
    H H12B 0.3934 0.2042 0.9192 0.049 Uiso calc R 1 . .
    C C13 0.9013(4) 0.2673(2) 0.90126(10) 0.0394(5) Uani d . 1 . .
    H H13A 1.0267 0.2854 0.9278 0.047 Uiso calc R 1 . .
    H H13B 0.8857 0.3331 0.8772 0.047 Uiso calc R 1 . .
    C C14 0.7379(4) 0.14183(19) 0.97613(10) 0.0389(5) Uani d . 1 . .
    H H14A 0.6193 0.1286 0.9999 0.047 Uiso calc R 1 . .
    H H14B 0.8631 0.1591 1.0028 0.047 Uiso calc R 1 . .
    C C15 0.7543(4) 0.0330(2) 0.93597(11) 0.0441(6) Uani d . 1 . .
    H H15A 0.7712 -0.0331 0.9605 0.053 Uiso calc R 1 . .
    C C16 0.5573(4) 0.0060(2) 0.89403(12) 0.0498(6) Uani d . 1 . .
    H H16A 0.4366 -0.0086 0.9170 0.060 Uiso calc R 1 . .
    H H16B 0.5672 -0.0633 0.8688 0.060 Uiso calc R 1 . .
    C C17 0.5313(4) 0.1090(2) 0.85546(11) 0.0460(6) Uani d . 1 . .
    H H17A 0.4046 0.0916 0.8286 0.055 Uiso calc R 1 . .
    C C18 0.7210(4) 0.1309(3) 0.81899(11) 0.0539(7) Uani d . 1 . .
    H H18A 0.7045 0.1956 0.7941 0.065 Uiso calc R 1 . .
    H H18B 0.7328 0.0625 0.7933 0.065 Uiso calc R 1 . .
    C C19 0.9435(4) 0.0554(2) 0.89951(13) 0.0514(7) Uani d . 1 . .
    H H19A 0.9563 -0.0133 0.8742 0.062 Uiso calc R 1 . .
    H H19B 1.0694 0.0716 0.9260 0.062 Uiso calc R 1 . .
    C C20 0.9185(4) 0.1586(2) 0.86126(11) 0.0458(6) Uani d . 1 . .
    H H20A 1.0402 0.1723 0.8379 0.055 Uiso calc R 1 . .
    C C21 0.4410(6) 1.0064(3) 0.37104(14) 0.0785(10) Uani d . 1 . .
    H H21A 0.2931 0.9859 0.3635 0.118 Uiso calc R 1 . .
    H H21B 0.5080 0.9951 0.3349 0.118 Uiso calc R 1 . .
    H H21C 0.4687 1.0866 0.3853 0.118 Uiso calc R 1 . .
    C C22 0.5244(4) 0.9307(2) 0.41724(11) 0.0480(6) Uani d . 1 . .
    C C23 0.7334(5) 0.9425(2) 0.43641(12) 0.0541(7) Uani d . 1 . .
    H H23A 0.8241 0.9993 0.4209 0.065 Uiso calc R 1 . .
    C C24 0.8118(4) 0.8718(2) 0.47826(11) 0.0463(6) Uani d . 1 . .
    H H24A 0.9535 0.8811 0.4904 0.056 Uiso calc R 1 . .
    C C25 0.6786(3) 0.7876(2) 0.50179(10) 0.0362(5) Uani d . 1 . .
    C C26 0.4681(4) 0.7753(3) 0.48367(12) 0.0509(7) Uani d . 1 . .
    H H26A 0.3768 0.7196 0.4997 0.061 Uiso calc R 1 . .
    C C27 0.3941(4) 0.8462(3) 0.44176(12) 0.0525(7) Uani d . 1 . .
    H H27A 0.2524 0.8369 0.4296 0.063 Uiso calc R 1 . .
    C C28 1.0559(6) 0.8874(3) 0.70974(14) 0.0758(10) Uani d . 1 . .
    H H28A 1.2028 0.9116 0.7170 0.114 Uiso calc R 1 . .
    H H28B 0.9827 0.9546 0.7059 0.114 Uiso calc R 1 . .
    H H28C 1.0310 0.8386 0.6737 0.114 Uiso calc R 1 . .
    C C29 0.9792(4) 0.8206(2) 0.76101(11) 0.0474(6) Uani d . 1 . .
    C C30 1.1150(4) 0.8022(2) 0.80870(11) 0.0460(6) Uani d . 1 . .
    H H30A 1.2555 0.8302 0.8084 0.055 Uiso calc R 1 . .
    C C31 1.0482(4) 0.7432(2) 0.85693(11) 0.0423(6) Uani d . 1 . .
    H H31A 1.1430 0.7314 0.8883 0.051 Uiso calc R 1 . .
    C C32 0.8394(4) 0.70212(19) 0.85811(10) 0.0361(5) Uani d . 1 . .
    C C33 0.7015(4) 0.7182(2) 0.81016(11) 0.0479(6) Uani d . 1 . .
    H H33A 0.5612 0.6897 0.8103 0.057 Uiso calc R 1 . .
    C C34 0.7716(5) 0.7760(2) 0.76237(12) 0.0551(7) Uani d . 1 . .
    H H34A 0.6778 0.7854 0.7303 0.066 Uiso calc R 1 . .
loop_
    _atom_site_aniso_label
    _atom_site_aniso_U_11
    _atom_site_aniso_U_22
    _atom_site_aniso_U_33
    _atom_site_aniso_U_12
    _atom_site_aniso_U_13
    _atom_site_aniso_U_23
    S1 0.0379(3) 0.0447(3) 0.0370(3) 0.0042(2) 0.0006(2) 0.0077(3)
    S2 0.0530(4) 0.0326(3) 0.0478(4) 0.0037(3) 0.0118(3) 0.0035(3)
    O1 0.0476(10) 0.0645(12) 0.0381(9) 0.0044(8) 0.0080(8) 0.0134(8)
    O2 0.1153(18) 0.0447(11) 0.0475(11) 0.0191(11) -0.0045(11) 0.0012(9)
    O3 0.0337(9) 0.0809(14) 0.0734(13) 0.0027(9) -0.0023(9) 0.0287(11)
    O4 0.0761(14) 0.0513(12) 0.0760(14) -0.0211(10) -0.0186(11) 0.0233(10)
    O5 0.163(3) 0.0508(13) 0.116(2) 0.0313(15) 0.1022(19) 0.0185(13)
    O6 0.0668(14) 0.0986(17) 0.0568(12) -0.0103(12) -0.0185(11) 0.0335(12)
    N1 0.0456(13) 0.0327(11) 0.0431(12) 0.0036(9) 0.0064(10) 0.0025(9)
    N2 0.0378(12) 0.0466(13) 0.0380(11) 0.0032(10) 0.0046(9) 0.0095(10)
    C1 0.0362(13) 0.0532(15) 0.0452(14) -0.0016(11) -0.0002(11) 0.0142(12)
    C2 0.0287(10) 0.0378(12) 0.0310(11) 0.0037(9) 0.0027(9) 0.0072(9)
    C3 0.0614(16) 0.0399(13) 0.0422(14) 0.0020(12) 0.0107(12) 0.0011(11)
    C4 0.078(2) 0.0509(16) 0.0340(13) 0.0054(14) 0.0130(13) -0.0007(12)
    C5 0.0557(16) 0.0606(17) 0.0534(16) 0.0161(13) 0.0258(13) 0.0188(14)
    C6 0.0381(13) 0.0541(16) 0.0537(16) -0.0042(11) 0.0058(12) 0.0182(13)
    C7 0.0385(13) 0.0559(16) 0.0464(14) 0.0162(11) 0.0094(11) 0.0115(12)
    C8 0.0458(14) 0.0590(17) 0.0528(15) 0.0242(12) 0.0065(12) 0.0204(13)
    C9 0.0717(19) 0.0403(14) 0.0479(15) 0.0025(13) 0.0110(14) 0.0108(12)
    C10 0.0559(17) 0.080(2) 0.0396(14) -0.0022(15) -0.0075(13) 0.0171(14)
    C11 0.0351(11) 0.0266(10) 0.0333(11) 0.0054(8) 0.0051(9) 0.0043(9)
    C12 0.0346(12) 0.0394(13) 0.0485(14) 0.0088(10) -0.0002(10) 0.0082(11)
    C13 0.0358(12) 0.0433(13) 0.0392(13) -0.0007(10) 0.0063(10) 0.0082(10)
    C14 0.0436(13) 0.0361(12) 0.0382(12) 0.0061(10) 0.0050(10) 0.0087(10)
    C15 0.0524(15) 0.0320(12) 0.0496(14) 0.0094(10) 0.0037(12) 0.0091(11)
    C16 0.0497(15) 0.0355(13) 0.0623(17) -0.0018(11) 0.0060(13) -0.0019(12)
    C17 0.0389(13) 0.0485(14) 0.0468(14) -0.0009(11) -0.0097(11) -0.0018(12)
    C18 0.0636(17) 0.0579(17) 0.0390(14) 0.0056(13) 0.0024(13) -0.0025(12)
    C19 0.0452(14) 0.0496(15) 0.0608(17) 0.0163(12) 0.0041(13) -0.0063(13)
    C20 0.0395(13) 0.0551(15) 0.0438(14) 0.0054(11) 0.0142(11) -0.0021(12)
    C21 0.097(3) 0.084(2) 0.063(2) 0.038(2) 0.0034(19) 0.0289(18)
    C22 0.0590(16) 0.0494(15) 0.0385(13) 0.0179(12) 0.0036(12) 0.0059(11)
    C23 0.0620(18) 0.0457(15) 0.0543(16) -0.0031(13) 0.0072(14) 0.0165(13)
    C24 0.0389(13) 0.0460(14) 0.0526(15) -0.0018(11) 0.0024(11) 0.0069(12)
    C25 0.0344(12) 0.0399(12) 0.0345(12) 0.0038(9) 0.0049(9) 0.0030(10)
    C26 0.0361(13) 0.0649(17) 0.0526(16) 0.0009(12) 0.0050(12) 0.0204(13)
    C27 0.0388(14) 0.0727(19) 0.0477(15) 0.0118(13) 0.0000(12) 0.0122(14)
    C28 0.101(3) 0.072(2) 0.0554(18) 0.0016(19) 0.0131(18) 0.0179(17)
    C29 0.0646(17) 0.0393(13) 0.0388(13) 0.0066(12) 0.0070(12) 0.0013(11)
    C30 0.0437(14) 0.0483(15) 0.0456(14) 0.0022(11) 0.0079(11) -0.0009(12)
    C31 0.0402(13) 0.0488(14) 0.0375(13) 0.0064(11) 0.0011(10) -0.0012(11)
    C32 0.0403(12) 0.0305(11) 0.0371(12) 0.0058(9) 0.0023(10) -0.0037(9)
    C33 0.0411(14) 0.0488(15) 0.0520(15) 0.0028(11) -0.0048(12) 0.0030(12)
    C34 0.0592(17) 0.0576(17) 0.0460(15) 0.0035(13) -0.0117(13) 0.0078(13)
_geom_special_details
;
All e.s.d.'s (except the e.s.d. in the dihedral angle between two l.s. planes)
are estimated using the full covariance matrix. The cell e.s.d.'s are taken
into account individually in the estimation of e.s.d.'s in distances, angles
and torsion angles; correlations between e.s.d.'s in cell parameters are only
used when they are defined by crystal symmetry. An approximate (isotropic)
treatment of cell e.s.d.'s is used for estimating e.s.d.'s involving l.s.
planes.
;
loop_
    _geom_bond_atom_site_label_1
    _geom_bond_atom_site_label_2
    _geom_bond_site_symmetry_2
    _geom_bond_distance
    _geom_bond_publ_flag
    S1 O3 . 1.4474(19) ?
    S1 O2 . 1.452(2) ?
    S1 O1 . 1.4535(18) ?
    S1 C25 . 1.775(2) ?
    S2 O5 . 1.434(2) ?
    S2 O4 . 1.438(2) ?
    S2 O6 . 1.451(2) ?
    S2 C32 . 1.771(2) ?
    N1 C11 . 1.500(3) ?
    N1 H1E . 0.886(17) ?
    N1 H1D . 0.897(17) ?
    N1 H1C . 0.894(17) ?
    N2 C2 . 1.502(3) ?
    N2 H2C . 0.908(17) ?
    N2 H2B . 0.894(18) ?
    N2 H2A . 0.894(17) ?
    C1 C2 . 1.526(3) ?
    C1 C6 . 1.538(3) ?
    C1 H1A . 0.9700 ?
    C1 H1B . 0.9700 ?
    C2 C3 . 1.518(3) ?
    C2 C7 . 1.525(3) ?
    C3 C4 . 1.535(3) ?
    C3 H3A . 0.9700 ?
    C3 H3B . 0.9700 ?
    C4 C10 . 1.523(4) ?
    C4 C5 . 1.525(4) ?
    C4 H4A . 0.9800 ?
    C5 C6 . 1.520(4) ?
    C5 H5A . 0.9700 ?
    C5 H5B . 0.9700 ?
    C6 C9 . 1.519(4) ?
    C6 H6A . 0.9800 ?
    C7 C8 . 1.528(3) ?
    C7 H7A . 0.9700 ?
    C7 H7B . 0.9700 ?
    C8 C10 . 1.531(4) ?
    C8 C9 . 1.533(4) ?
    C8 H8A . 0.9800 ?
    C9 H9A . 0.9700 ?
    C9 H9B . 0.9700 ?
    C10 H10A . 0.9700 ?
    C10 H10B . 0.9700 ?
    C11 C12 . 1.521(3) ?
    C11 C14 . 1.524(3) ?
    C11 C13 . 1.527(3) ?
    C12 C17 . 1.537(3) ?
    C12 H12A . 0.9700 ?
    C12 H12B . 0.9700 ?
    C13 C20 . 1.530(3) ?
    C13 H13A . 0.9700 ?
    C13 H13B . 0.9700 ?
    C14 C15 . 1.532(3) ?
    C14 H14A . 0.9700 ?
    C14 H14B . 0.9700 ?
    C15 C16 . 1.525(4) ?
    C15 C19 . 1.527(4) ?
    C15 H15A . 0.9800 ?
    C16 C17 . 1.530(4) ?
    C16 H16A . 0.9700 ?
    C16 H16B . 0.9700 ?
    C17 C18 . 1.530(4) ?
    C17 H17A . 0.9800 ?
    C18 C20 . 1.532(4) ?
    C18 H18A . 0.9700 ?
    C18 H18B . 0.9700 ?
    C19 C20 . 1.527(4) ?
    C19 H19A . 0.9700 ?
    C19 H19B . 0.9700 ?
    C20 H20A . 0.9800 ?
    C21 C22 . 1.507(4) ?
    C21 H21A . 0.9600 ?
    C21 H21B . 0.9600 ?
    C21 H21C . 0.9600 ?
    C22 C23 . 1.379(4) ?
    C22 C27 . 1.383(4) ?
    C23 C24 . 1.388(4) ?
    C23 H23A . 0.9300 ?
    C24 C25 . 1.381(3) ?
    C24 H24A . 0.9300 ?
    C25 C26 . 1.382(3) ?
    C26 C27 . 1.379(4) ?
    C26 H26A . 0.9300 ?
    C27 H27A . 0.9300 ?
    C28 C29 . 1.507(4) ?
    C28 H28A . 0.9600 ?
    C28 H28B . 0.9600 ?
    C28 H28C . 0.9600 ?
    C29 C30 . 1.381(4) ?
    C29 C34 . 1.386(4) ?
    C30 C31 . 1.384(3) ?
    C30 H30A . 0.9300 ?
    C31 C32 . 1.382(3) ?
    C31 H31A . 0.9300 ?
    C32 C33 . 1.386(3) ?
    C33 C34 . 1.376(4) ?
    C33 H33A . 0.9300 ?
    C34 H34A . 0.9300 ?
loop_
    _geom_angle_atom_site_label_1
    _geom_angle_atom_site_label_2
    _geom_angle_atom_site_label_3
    _geom_angle_site_symmetry_1
    _geom_angle_site_symmetry_3
    _geom_angle
    _geom_angle_publ_flag
    O3 S1 O2 . . 113.03(14) ?
    O3 S1 O1 . . 113.08(11) ?
    O2 S1 O1 . . 110.73(13) ?
    O3 S1 C25 . . 106.86(11) ?
    O2 S1 C25 . . 105.94(11) ?
    O1 S1 C25 . . 106.65(11) ?
    O5 S2 O4 . . 113.53(17) ?
    O5 S2 O6 . . 111.87(17) ?
    O4 S2 O6 . . 110.51(13) ?
    O5 S2 C32 . . 106.22(12) ?
    O4 S2 C32 . . 107.86(12) ?
    O6 S2 C32 . . 106.43(12) ?
    C11 N1 H1E . . 111.5(18) ?
    C11 N1 H1D . . 105.9(19) ?
    H1E N1 H1D . . 109(3) ?
    C11 N1 H1C . . 109.6(19) ?
    H1E N1 H1C . . 112(3) ?
    H1D N1 H1C . . 108(3) ?
    C2 N2 H2C . . 110.1(17) ?
    C2 N2 H2B . . 110(2) ?
    H2C N2 H2B . . 112(3) ?
    C2 N2 H2A . . 110.5(18) ?
    H2C N2 H2A . . 106(2) ?
    H2B N2 H2A . . 109(3) ?
    C2 C1 C6 . . 108.78(19) ?
    C2 C1 H1A . . 109.9 ?
    C6 C1 H1A . . 109.9 ?
    C2 C1 H1B . . 109.9 ?
    C6 C1 H1B . . 109.9 ?
    H1A C1 H1B . . 108.3 ?
    N2 C2 C3 . . 109.12(19) ?
    N2 C2 C7 . . 108.77(18) ?
    C3 C2 C7 . . 110.1(2) ?
    N2 C2 C1 . . 109.05(18) ?
    C3 C2 C1 . . 110.0(2) ?
    C7 C2 C1 . . 109.8(2) ?
    C2 C3 C4 . . 109.0(2) ?
    C2 C3 H3A . . 109.9 ?
    C4 C3 H3A . . 109.9 ?
    C2 C3 H3B . . 109.9 ?
    C4 C3 H3B . . 109.9 ?
    H3A C3 H3B . . 108.3 ?
    C10 C4 C5 . . 109.6(2) ?
    C10 C4 C3 . . 109.9(2) ?
    C5 C4 C3 . . 108.8(2) ?
    C10 C4 H4A . . 109.5 ?
    C5 C4 H4A . . 109.5 ?
    C3 C4 H4A . . 109.5 ?
    C6 C5 C4 . . 110.0(2) ?
    C6 C5 H5A . . 109.7 ?
    C4 C5 H5A . . 109.7 ?
    C6 C5 H5B . . 109.7 ?
    C4 C5 H5B . . 109.7 ?
    H5A C5 H5B . . 108.2 ?
    C9 C6 C5 . . 109.7(2) ?
    C9 C6 C1 . . 109.4(2) ?
    C5 C6 C1 . . 109.2(2) ?
    C9 C6 H6A . . 109.5 ?
    C5 C6 H6A . . 109.5 ?
    C1 C6 H6A . . 109.5 ?
    C2 C7 C8 . . 109.01(19) ?
    C2 C7 H7A . . 109.9 ?
    C8 C7 H7A . . 109.9 ?
    C2 C7 H7B . . 109.9 ?
    C8 C7 H7B . . 109.9 ?
    H7A C7 H7B . . 108.3 ?
    C7 C8 C10 . . 109.6(2) ?
    C7 C8 C9 . . 109.6(2) ?
    C10 C8 C9 . . 109.2(2) ?
    C7 C8 H8A . . 109.5 ?
    C10 C8 H8A . . 109.5 ?
    C9 C8 H8A . . 109.5 ?
    C6 C9 C8 . . 109.5(2) ?
    C6 C9 H9A . . 109.8 ?
    C8 C9 H9A . . 109.8 ?
    C6 C9 H9B . . 109.8 ?
    C8 C9 H9B . . 109.8 ?
    H9A C9 H9B . . 108.2 ?
    C4 C10 C8 . . 109.3(2) ?
    C4 C10 H10A . . 109.8 ?
    C8 C10 H10A . . 109.8 ?
    C4 C10 H10B . . 109.8 ?
    C8 C10 H10B . . 109.8 ?
    H10A C10 H10B . . 108.3 ?
    N1 C11 C12 . . 108.65(18) ?
    N1 C11 C14 . . 108.76(18) ?
    C12 C11 C14 . . 109.98(18) ?
    N1 C11 C13 . . 109.11(18) ?
    C12 C11 C13 . . 110.30(18) ?
    C14 C11 C13 . . 110.00(18) ?
    C11 C12 C17 . . 109.03(18) ?
    C11 C12 H12A . . 109.9 ?
    C17 C12 H12A . . 109.9 ?
    C11 C12 H12B . . 109.9 ?
    C17 C12 H12B . . 109.9 ?
    H12A C12 H12B . . 108.3 ?
    C11 C13 C20 . . 108.48(19) ?
    C11 C13 H13A . . 110.0 ?
    C20 C13 H13A . . 110.0 ?
    C11 C13 H13B . . 110.0 ?
    C20 C13 H13B . . 110.0 ?
    H13A C13 H13B . . 108.4 ?
    C11 C14 C15 . . 108.98(18) ?
    C11 C14 H14A . . 109.9 ?
    C15 C14 H14A . . 109.9 ?
    C11 C14 H14B . . 109.9 ?
    C15 C14 H14B . . 109.9 ?
    H14A C14 H14B . . 108.3 ?
    C16 C15 C19 . . 109.4(2) ?
    C16 C15 C14 . . 109.8(2) ?
    C19 C15 C14 . . 108.9(2) ?
    C16 C15 H15A . . 109.6 ?
    C19 C15 H15A . . 109.6 ?
    C14 C15 H15A . . 109.6 ?
    C15 C16 C17 . . 109.6(2) ?
    C15 C16 H16A . . 109.8 ?
    C17 C16 H16A . . 109.8 ?
    C15 C16 H16B . . 109.8 ?
    C17 C16 H16B . . 109.8 ?
    H16A C16 H16B . . 108.2 ?
    C18 C17 C16 . . 109.5(2) ?
    C18 C17 C12 . . 109.5(2) ?
    C16 C17 C12 . . 109.1(2) ?
    C18 C17 H17A . . 109.6 ?
    C16 C17 H17A . . 109.6 ?
    C12 C17 H17A . . 109.6 ?
    C17 C18 C20 . . 109.3(2) ?
    C17 C18 H18A . . 109.8 ?
    C20 C18 H18A . . 109.8 ?
    C17 C18 H18B . . 109.8 ?
    C20 C18 H18B . . 109.8 ?
    H18A C18 H18B . . 108.3 ?
    C15 C19 C20 . . 109.8(2) ?
    C15 C19 H19A . . 109.7 ?
    C20 C19 H19A . . 109.7 ?
    C15 C19 H19B . . 109.7 ?
    C20 C19 H19B . . 109.7 ?
    H19A C19 H19B . . 108.2 ?
    C19 C20 C13 . . 109.7(2) ?
    C19 C20 C18 . . 109.1(2) ?
    C13 C20 C18 . . 109.9(2) ?
    C19 C20 H20A . . 109.4 ?
    C13 C20 H20A . . 109.4 ?
    C18 C20 H20A . . 109.4 ?
    C22 C21 H21A . . 109.5 ?
    C22 C21 H21B . . 109.5 ?
    H21A C21 H21B . . 109.5 ?
    C22 C21 H21C . . 109.5 ?
    H21A C21 H21C . . 109.5 ?
    H21B C21 H21C . . 109.5 ?
    C23 C22 C27 . . 117.6(2) ?
    C23 C22 C21 . . 121.3(3) ?
    C27 C22 C21 . . 121.1(3) ?
    C22 C23 C24 . . 121.6(2) ?
    C22 C23 H23A . . 119.2 ?
    C24 C23 H23A . . 119.2 ?
    C25 C24 C23 . . 119.7(2) ?
    C25 C24 H24A . . 120.1 ?
    C23 C24 H24A . . 120.1 ?
    C24 C25 C26 . . 119.5(2) ?
    C24 C25 S1 . . 121.00(18) ?
    C26 C25 S1 . . 119.45(18) ?
    C27 C26 C25 . . 119.7(2) ?
    C27 C26 H26A . . 120.1 ?
    C25 C26 H26A . . 120.1 ?
    C26 C27 C22 . . 121.9(2) ?
    C26 C27 H27A . . 119.1 ?
    C22 C27 H27A . . 119.1 ?
    C29 C28 H28A . . 109.5 ?
    C29 C28 H28B . . 109.5 ?
    H28A C28 H28B . . 109.5 ?
    C29 C28 H28C . . 109.5 ?
    H28A C28 H28C . . 109.5 ?
    H28B C28 H28C . . 109.5 ?
    C30 C29 C34 . . 117.6(2) ?
    C30 C29 C28 . . 120.6(3) ?
    C34 C29 C28 . . 121.7(3) ?
    C29 C30 C31 . . 121.9(2) ?
    C29 C30 H30A . . 119.1 ?
    C31 C30 H30A . . 119.1 ?
    C32 C31 C30 . . 119.6(2) ?
    C32 C31 H31A . . 120.2 ?
    C30 C31 H31A . . 120.2 ?
    C31 C32 C33 . . 119.3(2) ?
    C31 C32 S2 . . 120.51(18) ?
    C33 C32 S2 . . 120.14(19) ?
    C34 C33 C32 . . 120.2(2) ?
    C34 C33 H33A . . 119.9 ?
    C32 C33 H33A . . 119.9 ?
    C33 C34 C29 . . 121.4(2) ?
    C33 C34 H34A . . 119.3 ?
    C29 C34 H34A . . 119.3 ?
loop_
    _geom_torsion_atom_site_label_1
    _geom_torsion_atom_site_label_2
    _geom_torsion_atom_site_label_3
    _geom_torsion_atom_site_label_4
    _geom_torsion_site_symmetry_1
    _geom_torsion_site_symmetry_2
    _geom_torsion_site_symmetry_3
    _geom_torsion_site_symmetry_4
    _geom_torsion
    _geom_torsion_publ_flag
    C6 C1 C2 N2 . . . . 179.9(2) ?
    C6 C1 C2 C3 . . . . -60.5(3) ?
    C6 C1 C2 C7 . . . . 60.8(3) ?
    N2 C2 C3 C4 . . . . -179.4(2) ?
    C7 C2 C3 C4 . . . . -60.1(3) ?
    C1 C2 C3 C4 . . . . 61.0(3) ?
    C2 C3 C4 C10 . . . . 59.7(3) ?
    C2 C3 C4 C5 . . . . -60.4(3) ?
    C10 C4 C5 C6 . . . . -59.5(3) ?
    C3 C4 C5 C6 . . . . 60.7(3) ?
    C4 C5 C6 C9 . . . . 59.4(3) ?
    C4 C5 C6 C1 . . . . -60.5(3) ?
    C2 C1 C6 C9 . . . . -60.4(3) ?
    C2 C1 C6 C5 . . . . 59.7(3) ?
    N2 C2 C7 C8 . . . . -180.0(2) ?
    C3 C2 C7 C8 . . . . 60.5(3) ?
    C1 C2 C7 C8 . . . . -60.7(3) ?
    C2 C7 C8 C10 . . . . -60.0(3) ?
    C2 C7 C8 C9 . . . . 59.8(3) ?
    C5 C6 C9 C8 . . . . -59.7(3) ?
    C1 C6 C9 C8 . . . . 60.1(3) ?
    C7 C8 C9 C6 . . . . -60.0(3) ?
    C10 C8 C9 C6 . . . . 60.1(3) ?
    C5 C4 C10 C8 . . . . 59.9(3) ?
    C3 C4 C10 C8 . . . . -59.7(3) ?
    C7 C8 C10 C4 . . . . 59.9(3) ?
    C9 C8 C10 C4 . . . . -60.1(3) ?
    N1 C11 C12 C17 . . . . -179.86(19) ?
    C14 C11 C12 C17 . . . . -60.9(2) ?
    C13 C11 C12 C17 . . . . 60.6(2) ?
    N1 C11 C13 C20 . . . . 179.99(19) ?
    C12 C11 C13 C20 . . . . -60.7(2) ?
    C14 C11 C13 C20 . . . . 60.8(2) ?
    N1 C11 C14 C15 . . . . 179.24(19) ?
    C12 C11 C14 C15 . . . . 60.4(2) ?
    C13 C11 C14 C15 . . . . -61.3(2) ?
    C11 C14 C15 C16 . . . . -59.6(3) ?
    C11 C14 C15 C19 . . . . 60.2(2) ?
    C19 C15 C16 C17 . . . . -59.6(3) ?
    C14 C15 C16 C17 . . . . 59.9(3) ?
    C15 C16 C17 C18 . . . . 59.9(3) ?
    C15 C16 C17 C12 . . . . -60.0(3) ?
    C11 C12 C17 C18 . . . . -59.6(3) ?
    C11 C12 C17 C16 . . . . 60.3(2) ?
    C16 C17 C18 C20 . . . . -60.1(3) ?
    C12 C17 C18 C20 . . . . 59.5(3) ?
    C16 C15 C19 C20 . . . . 60.1(3) ?
    C14 C15 C19 C20 . . . . -59.9(3) ?
    C15 C19 C20 C13 . . . . 60.2(3) ?
    C15 C19 C20 C18 . . . . -60.3(3) ?
    C11 C13 C20 C19 . . . . -59.8(2) ?
    C11 C13 C20 C18 . . . . 60.2(3) ?
    C17 C18 C20 C19 . . . . 60.1(3) ?
    C17 C18 C20 C13 . . . . -60.2(3) ?
    C27 C22 C23 C24 . . . . 0.7(4) ?
    C21 C22 C23 C24 . . . . -179.0(3) ?
    C22 C23 C24 C25 . . . . -0.3(4) ?
    C23 C24 C25 C26 . . . . -0.5(4) ?
    C23 C24 C25 S1 . . . . 176.9(2) ?
    O3 S1 C25 C24 . . . . 8.2(2) ?
    O2 S1 C25 C24 . . . . -112.6(2) ?
    O1 S1 C25 C24 . . . . 129.4(2) ?
    O3 S1 C25 C26 . . . . -174.4(2) ?
    O2 S1 C25 C26 . . . . 64.8(2) ?
    O1 S1 C25 C26 . . . . -53.2(2) ?
    C24 C25 C26 C27 . . . . 0.9(4) ?
    S1 C25 C26 C27 . . . . -176.5(2) ?
    C25 C26 C27 C22 . . . . -0.5(4) ?
    C23 C22 C27 C26 . . . . -0.3(4) ?
    C21 C22 C27 C26 . . . . 179.4(3) ?
    C34 C29 C30 C31 . . . . -1.1(4) ?
    C28 C29 C30 C31 . . . . 178.7(3) ?
    C29 C30 C31 C32 . . . . -0.6(4) ?
    C30 C31 C32 C33 . . . . 1.6(4) ?
    C30 C31 C32 S2 . . . . -175.92(18) ?
    O5 S2 C32 C31 . . . . 99.4(2) ?
    O4 S2 C32 C31 . . . . -138.5(2) ?
    O6 S2 C32 C31 . . . . -19.9(2) ?
    O5 S2 C32 C33 . . . . -78.1(2) ?
    O4 S2 C32 C33 . . . . 44.0(2) ?
    O6 S2 C32 C33 . . . . 162.6(2) ?
    C31 C32 C33 C34 . . . . -1.0(4) ?
    S2 C32 C33 C34 . . . . 176.6(2) ?
    C32 C33 C34 C29 . . . . -0.7(4) ?
    C30 C29 C34 C33 . . . . 1.7(4) ?
    C28 C29 C34 C33 . . . . -178.0(3) ?
loop_
    _geom_hbond_atom_site_label_D
    _geom_hbond_atom_site_label_H
    _geom_hbond_atom_site_label_A
    _geom_hbond_site_symmetry_A
    _geom_hbond_distance_DH
    _geom_hbond_distance_HA
    _geom_hbond_distance_DA
    _geom_hbond_angle_DHA
    N1 H1C O4 . 0.894(17) 2.016(18) 2.908(3) 177(3)
    N1 H1D O5 2_667 0.897(17) 1.988(18) 2.883(3) 177(3)
    N1 H1E O6 2_767 0.886(17) 1.924(18) 2.806(3) 173(3)
    N2 H2C O1 . 0.908(17) 1.930(18) 2.834(3) 174(3)
    N2 H2B O2 2_666 0.894(18) 1.921(19) 2.806(3) 170(3)
    N2 H2A O3 1_455 0.894(17) 2.009(18) 2.901(3) 175(3)
    C4 H4A Cg10 1_455 0.98 3.1750 3.878(3) 130
    C7 H7B Cg9 2_666 0.97 2.8691 3.801(3) 161
    C19 H19B Cg10 1_545 0.97 2.9088 3.861(3) 167
data_global
_journal_date_recd_electronic     2011-01-22
_journal_date_accepted     2011-01-26
_journal_name_full     'Acta Crystallographica, Section E'
_journal_year     2011
_journal_volume     67
_journal_issue      3
_journal_page_first     o543
_journal_page_last     o543
_journal_paper_category     QO
_journal_coeditor_code     JH2261
_publ_contact_author_name     'Yi Zhang*'
_publ_contact_author_address
;
Ordered Matter Science Research Center, Southeast University,
Nanjing 211189, P. R. China
;
_publ_contact_author_email     'yizhang1980@yahoo.com.cn'
_publ_contact_author_fax     '86-25-52090626'
_publ_contact_author_phone     '86-25-52090626'
_publ_section_title
;
Adamantan-1-aminium <i>p</i>-toluenesulfonate
;
loop_
    _publ_author_name
    _publ_author_footnote
    _publ_author_address
    'Yi Zhang' .
;
Ordered Matter Science Research Center, Southeast University,
Nanjing 211189, People's Republic of China
;
    'Bo Wang' .
;
Ordered Matter Science Research Center, Southeast University,
Nanjing 211189, People's Republic of China
;
