# Supplementary material for: Adamantan-1-aminium p-toluene­sulfonate
Source: Acta Crystallogr Sect E Struct Rep Online. 2011 Feb 2;67(Pt 3):o543. doi: 10.1107/S1600536811003436 (PMC3052013; doi:10.1107/S1600536811003436)
Supplement: Supplementary file 2 [file e-67-0o543-Isup2.hkl]

# 
# h,k,l, Fc-squared, Fo-squared, sigma(Fo-squared) and status flag 
# 
data_I
_shelx_title ' 1 in P-1' 
_shelx_refln_list_code          4 
_shelx_F_calc_maximum      134.83 
_exptl_crystal_F_000       696.00 
_reflns_d_resolution_high  0.7701 
 
loop_ 
 _symmetry_equiv_pos_as_xyz 
 'x, y, z' 
 '-x, -y, -z' 
 
_cell_length_a     6.4643 
_cell_length_b    11.5893 
_cell_length_c    22.5620 
_cell_angle_alpha  92.975 
_cell_angle_beta   94.034 
_cell_angle_gamma  96.408 
 
_shelx_F_squared_multiplier     1.000 
 
loop_ 
 _refln_index_h 
 _refln_index_k 
 _refln_index_l 
 _refln_F_squared_calc 
 _refln_F_squared_meas 
 _refln_F_squared_sigma 
 _refln_observed_status 
   1   0   0      545.81      409.42     14.47 o 
   2   0   0     2114.29     1948.15     18.90 o 
   3   0   0      958.03      945.04     13.84 o 
   4   0   0     2023.76     2296.90     22.43 o 
   5   0   0        9.61       19.15      5.35 o 
   6   0   0      113.33      146.65     10.74 o 
   7   0   0       42.39       41.43     10.32 o 
   8   0   0        7.79        7.26      7.27 o 
  -8   1   0       32.65       37.40      6.22 o 
  -7   1   0        4.72        2.29      4.28 o 
  -6   1   0      137.95      111.36     14.62 o 
  -5   1   0      273.03      261.68     11.25 o 
  -4   1   0       65.38       62.15      7.17 o 
  -3   1   0     3689.23     3642.86     38.16 o 
  -2   1   0      889.81      802.97     20.50 o 
  -1   1   0      982.18     1051.13     10.36 o 
   1   1   0     9124.27     8820.46     98.15 o 
   2   1   0     7178.42     6961.16    228.81 o 
   3   1   0      263.32      262.68     15.21 o 
   4   1   0       73.81       49.70      4.97 o 
   5   1   0        6.23        8.30      3.86 o 
   6   1   0      122.26      103.15     18.74 o 
   7   1   0       21.73       23.96      9.02 o 
   8   1   0        0.62        7.41      7.36 o 
  -8   2   0        7.15       10.65     10.53 o 
  -7   2   0      123.12      122.92     13.40 o 
  -6   2   0       55.48       43.95      6.85 o 
  -5   2   0        0.22        1.86      3.76 o 
  -4   2   0        2.49        6.00      2.95 o 
  -3   2   0      150.06      194.40      5.40 o 
  -2   2   0      895.40      837.41     11.64 o 
   0   2   0     3297.67     3199.12     20.73 o 
   1   2   0     3395.60     3336.78     29.73 o 
   2   2   0      382.06      450.54      8.56 o 
   3   2   0      789.29      741.70     14.14 o 
   4   2   0       13.01        6.17      3.92 o 
   5   2   0      440.62      463.62     14.95 o 
   6   2   0       27.30       35.14      5.42 o 
   7   2   0       48.71       53.91      9.65 o 
   8   2   0       24.39       17.07      6.79 o 
  -8   3   0        0.73       10.77      3.73 o 
  -7   3   0       17.96       34.20      9.29 o 
  -6   3   0      104.58       85.41     16.52 o 
  -5   3   0        0.02       -1.25      5.15 o 
  -4   3   0       20.26       21.43      4.19 o 
  -3   3   0      651.49      637.40     11.57 o 
  -2   3   0      979.85      834.58     14.55 o 
  -1   3   0     1509.17     1361.29     18.16 o 
   0   3   0     1398.62     1280.76     14.12 o 
   1   3   0       16.50       11.53      2.03 o 
   2   3   0      265.23      235.35      7.87 o 
   3   3   0       25.30       30.22      4.30 o 
   4   3   0      201.36      171.46      4.87 o 
   5   3   0        0.29        4.95      4.47 o 
   6   3   0        0.73        3.90      4.87 o 
   7   3   0        0.37       -6.15      6.43 o 
  -8   4   0       23.30       24.72      7.12 o 
  -7   4   0        4.57        2.93      3.16 o 
  -6   4   0       17.21       25.16      4.90 o 
  -5   4   0       49.18       47.41      6.14 o 
  -4   4   0      200.80      207.86      7.20 o 
  -3   4   0     1186.73     1237.78     32.72 o 
  -2   4   0      330.37      275.30      6.94 o 
  -1   4   0     1231.65     1178.91     14.62 o 
   0   4   0      126.21      131.10      6.66 o 
   1   4   0     2689.51     2715.08     41.12 o 
   2   4   0      271.81      243.04     17.01 o 
   3   4   0       27.84       34.47      4.40 o 
   4   4   0       17.61       18.00      3.36 o 
   5   4   0       17.95       24.39     10.10 o 
   6   4   0       35.32       15.01      4.20 o 
   7   4   0       32.48       48.34      9.15 o 
  -8   5   0        9.74       10.09      6.07 o 
  -7   5   0       18.67       20.50      3.76 o 
  -6   5   0       47.17       51.78      6.75 o 
  -5   5   0      352.10      358.83     13.54 o 
  -4   5   0       16.98       22.08      3.85 o 
  -3   5   0      791.63      843.43     23.15 o 
  -2   5   0        5.68        4.71      1.68 o 
  -1   5   0        0.18        2.14      0.92 o 
   0   5   0       10.81       13.12      2.73 o 
   1   5   0       19.26       22.18      3.17 o 
   2   5   0     1187.95     1337.70     31.26 o 
   3   5   0       46.38       37.53      4.25 o 
   4   5   0        2.07        4.14      4.14 o 
   5   5   0        0.14       -0.65      4.18 o 
   6   5   0        0.23        2.67      4.83 o 
   7   5   0        5.76       20.37      5.50 o 
  -8   6   0        2.48        4.77     10.68 o 
  -7   6   0       66.10       75.17     12.41 o 
  -6   6   0       94.00       82.97      7.48 o 
  -5   6   0      311.67      318.11     17.58 o 
  -4   6   0       36.66       46.30      5.34 o 
  -3   6   0      345.49      378.92     18.37 o 
  -2   6   0      598.97      669.84     22.60 o 
  -1   6   0      219.12      214.79      8.31 o 
   0   6   0       36.65       32.54      3.06 o 
   1   6   0       32.54       26.42      6.63 o 
   2   6   0      425.03      428.51     13.91 o 
   3   6   0        0.84        4.27      3.40 o 
   4   6   0      195.59      183.82     17.71 o 
   5   6   0        0.80        1.64      3.58 o 
   6   6   0        0.09        8.94      5.98 o 
   7   6   0        6.10       14.18      6.26 o 
  -7   7   0       56.82       53.01     16.25 o 
  -6   7   0        1.65        7.11      3.02 o 
  -5   7   0      166.22      184.06     10.00 o 
  -4   7   0      144.74      148.46     11.11 o 
  -3   7   0       41.58       48.12      5.40 o 
  -2   7   0       20.77       21.21      5.29 o 
  -1   7   0      143.36      175.01      8.68 o 
   0   7   0      448.63      451.14     13.07 o 
   1   7   0       17.97       30.24      5.04 o 
   2   7   0       94.99       78.08     11.36 o 
   3   7   0       37.37       43.37      6.67 o 
   4   7   0        2.50        4.34      4.07 o 
   5   7   0       44.48       35.04      4.97 o 
   6   7   0        4.13        6.50      9.13 o 
  -7   8   0      104.28       77.24     13.67 o 
  -6   8   0       57.14       48.74      7.61 o 
  -5   8   0       69.89       71.82     11.05 o 
  -4   8   0        3.29        1.74      3.84 o 
  -3   8   0       16.11       16.53      4.59 o 
  -2   8   0        0.00        6.87      3.14 o 
  -1   8   0       10.09        9.00      2.49 o 
   0   8   0        1.44        6.14      3.17 o 
   1   8   0        0.65       -1.92      3.76 o 
   2   8   0        5.53       12.55      6.10 o 
   3   8   0       32.35       33.70      4.60 o 
   4   8   0       12.53       18.50      4.75 o 
   5   8   0        3.47        7.03      2.27 o 
   6   8   0        2.77        7.73      5.18 o 
  -7   9   0        1.79       13.85     33.70 o 
  -6   9   0        3.55        7.78      6.61 o 
  -5   9   0       24.94       29.83      4.86 o 
  -4   9   0        0.24       -2.47      3.36 o 
  -3   9   0        9.15       12.74      4.98 o 
  -2   9   0       26.06       30.44      5.79 o 
  -1   9   0     1141.06     1136.02     51.70 o 
   0   9   0        0.08        3.58      3.45 o 
   1   9   0        0.22       -0.09      3.74 o 
   2   9   0       26.14       27.56      4.90 o 
   3   9   0       52.33       58.98      7.74 o 
   4   9   0      145.09      140.47     15.72 o 
   5   9   0        0.24        4.03      2.92 o 
   6   9   0        1.72        8.44      5.25 o 
  -6  10   0      120.20      128.69     26.63 o 
  -5  10   0        1.88        6.27     20.96 o 
  -4  10   0       44.53       32.30      7.23 o 
  -3  10   0       60.70       47.54      6.75 o 
  -2  10   0      112.62      127.24     11.72 o 
  -1  10   0      214.22      215.04      6.99 o 
   0  10   0        4.46        8.83      2.20 o 
   1  10   0       15.99       17.13      3.92 o 
   2  10   0        0.13        3.77      5.53 o 
   3  10   0      119.20      115.17     11.61 o 
   4  10   0       29.51       25.00      5.11 o 
   5  10   0      148.02      127.10     17.64 o 
  -6  11   0       13.00       16.13      4.60 o 
  -5  11   0        5.10       13.78      5.99 o 
  -4  11   0        4.15        5.37      5.32 o 
  -3  11   0        2.35       -0.86      6.72 o 
  -2  11   0       72.66       72.05     11.53 o 
  -1  11   0      272.21      276.15     12.47 o 
   0  11   0        1.65        6.20      2.72 o 
   1  11   0      200.78      221.39     10.96 o 
   2  11   0       25.76       19.60      4.63 o 
   3  11   0       41.49       37.42      6.46 o 
   4  11   0       16.15       13.01      3.97 o 
  -5  12   0        1.33        9.12      5.39 o 
  -4  12   0        0.14        5.13     10.97 o 
  -3  12   0       18.96       30.28      6.67 o 
  -2  12   0       67.01       59.63     16.85 o 
  -1  12   0       14.22       17.87      6.92 o 
   0  12   0       35.29       30.15      6.27 o 
   1  12   0      149.25      147.44     17.39 o 
   2  12   0      172.66      201.60     30.38 o 
   3  12   0        9.18       12.85      5.09 o 
   4  12   0       34.37       19.26      2.54 o 
  -4  13   0        0.68        5.53      4.70 o 
  -3  13   0        0.04        0.90      4.98 o 
  -2  13   0        0.06        4.16      6.86 o 
  -1  13   0      195.15      184.61     31.12 o 
   0  13   0        1.53       13.27      4.75 o 
   1  13   0        8.62        4.02      5.92 o 
   2  13   0       16.97       15.91      4.85 o 
   3  13   0       56.74       50.87      8.36 o 
  -3  14   0       11.07       11.99      9.01 o 
  -2  14   0        0.23        1.57      9.43 o 
  -1  14   0        0.13       10.29      5.44 o 
   0  14   0       60.33       45.39      8.84 o 
   1  14   0       25.63       21.72      6.02 o 
   2  14   0       44.83       25.64      9.24 o 
  -1  15   0        0.11       -0.61      6.17 o 
   1 -15   1       12.91       12.31      4.62 o 
  -2 -14   1       89.50       71.26     22.51 o 
  -1 -14   1        0.61        5.22      5.76 o 
   0 -14   1       97.03      107.41     16.11 o 
   1 -14   1        8.11       11.45      4.49 o 
   2 -14   1       43.44       49.28     12.49 o 
   3 -14   1        8.63        9.16      4.56 o 
  -3 -13   1        2.62        5.83      5.92 o 
  -2 -13   1      159.02      128.87     22.91 o 
  -1 -13   1      175.59      156.05     27.36 o 
   0 -13   1      122.92      142.92     35.17 o 
   1 -13   1       56.03       47.35      7.50 o 
   2 -13   1      117.34       97.81     18.13 o 
   3 -13   1       30.83       36.86      7.16 o 
   4 -13   1       14.96       16.18      4.01 o 
  -4 -12   1        5.24        4.07      3.35 o 
  -3 -12   1      281.91      296.63     20.02 o 
  -2 -12   1        0.28       11.28      4.59 o 
  -1 -12   1      279.54      285.06     49.16 o 
   0 -12   1        0.06        8.39      9.18 o 
   1 -12   1      439.38      409.09     39.90 o 
   2 -12   1        5.25       -6.62      7.09 o 
   3 -12   1      122.25      100.61     13.92 o 
   4 -12   1        2.33       10.02      6.45 o 
   5 -12   1        8.79       16.92      5.52 o 
  -4 -11   1       29.68       20.43      4.03 o 
  -3 -11   1        0.89        1.98      4.11 o 
  -2 -11   1      154.57      180.53     16.18 o 
  -1 -11   1        9.40       10.92      3.20 o 
   0 -11   1      710.57      676.32     23.68 o 
   1 -11   1        0.27        4.94      3.06 o 
   2 -11   1       27.11       38.38      5.59 o 
   3 -11   1       23.75       23.96      9.07 o 
   4 -11   1       32.98       43.78     10.26 o 
   5 -11   1        0.41        5.49      6.97 o 
   6 -11   1       31.14       34.00     22.29 o 
  -5 -10   1       14.49       15.66      5.07 o 
  -4 -10   1      192.86      173.51     19.54 o 
  -3 -10   1      663.95      652.31     44.07 o 
  -2 -10   1       12.04        2.89      3.55 o 
  -1 -10   1      371.07      371.97     15.95 o 
   0 -10   1      544.90      563.01     12.73 o 
   1 -10   1      365.28      348.09     12.44 o 
   2 -10   1      590.95      619.70     19.82 o 
   3 -10   1        0.15       -0.59      2.74 o 
   4 -10   1       36.79       42.67     12.36 o 
   5 -10   1        2.82        3.50      5.87 o 
   6 -10   1        9.59        6.88     10.84 o 
  -6  -9   1        0.12        3.76      3.49 o 
  -5  -9   1        1.21        5.72      2.58 o 
  -4  -9   1        1.79        1.97      4.45 o 
  -3  -9   1      202.29      203.23      6.99 o 
  -2  -9   1      283.32      275.40     12.34 o 
  -1  -9   1      629.86      639.07     21.95 o 
   0  -9   1      327.21      306.87     13.02 o 
   1  -9   1       34.14       26.51      3.68 o 
   2  -9   1      151.38      127.45      6.90 o 
   3  -9   1       62.37       63.38      7.43 o 
   4  -9   1       36.46       38.42      7.53 o 
   5  -9   1       20.75       19.01      3.06 o 
   6  -9   1       65.53       62.47      8.42 o 
   7  -9   1        6.88        6.70      5.36 o 
  -6  -8   1       54.95       50.87     11.27 o 
  -5  -8   1       42.90       50.30      5.97 o 
  -4  -8   1      267.31      259.07     11.03 o 
  -3  -8   1       93.23      105.66     10.03 o 
  -2  -8   1      713.38      734.39     20.24 o 
  -1  -8   1        0.85        6.32      4.01 o 
   0  -8   1     1087.17     1104.05     23.34 o 
   1  -8   1      539.73      599.57     19.02 o 
   2  -8   1      491.34      454.78     16.99 o 
   3  -8   1      267.49      294.99     12.62 o 
   4  -8   1      676.70      715.02     23.49 o 
   5  -8   1      388.05      389.45     22.30 o 
   6  -8   1       32.69       28.99      6.13 o 
   7  -8   1       63.37       69.55     19.80 o 
  -6  -7   1       14.44       13.96      5.59 o 
  -5  -7   1       21.37       12.31      2.55 o 
  -4  -7   1      244.90      267.83     10.65 o 
  -3  -7   1       76.86       83.58     10.95 o 
  -2  -7   1      441.49      418.00     15.54 o 
  -1  -7   1       19.79       14.93      3.96 o 
   0  -7   1       68.02       49.93      3.94 o 
   1  -7   1     1159.60     1159.21     18.80 o 
   2  -7   1      196.51      192.31      6.75 o 
   3  -7   1        3.83       10.48      3.16 o 
   4  -7   1      170.64      195.89     12.71 o 
   5  -7   1       96.07       95.87     15.24 o 
   6  -7   1       12.10       10.63      3.53 o 
   7  -7   1        5.17        4.49      4.03 o 
  -7  -6   1       49.62       80.35     12.73 o 
  -6  -6   1        9.28       11.81      3.79 o 
  -5  -6   1       89.79       74.23      9.84 o 
  -4  -6   1      252.14      230.01     36.70 o 
  -3  -6   1      231.21      218.54     10.92 o 
  -2  -6   1      447.61      496.22     14.73 o 
  -1  -6   1       21.93       17.60      3.58 o 
   0  -6   1       10.24       21.48      7.46 o 
   1  -6   1        4.16        1.62      1.87 o 
   2  -6   1      482.53      495.05     18.08 o 
   3  -6   1      779.92      841.20     16.49 o 
   4  -6   1        7.55        9.84      3.73 o 
   5  -6   1        0.38        3.50      3.85 o 
   6  -6   1        0.26        3.55      3.91 o 
   7  -6   1       39.18       49.80     10.65 o 
  -7  -5   1       45.04       60.84      9.41 o 
  -6  -5   1       19.23       17.64      3.80 o 
  -5  -5   1      545.17      582.48     21.18 o 
  -4  -5   1      212.31      218.21      8.62 o 
  -3  -5   1       23.17       18.70      4.09 o 
  -2  -5   1        7.64        7.34      2.46 o 
  -1  -5   1        5.04        5.09      2.92 o 
   0  -5   1      463.96      422.01     10.20 o 
   1  -5   1      228.30      214.41      5.97 o 
   2  -5   1     1900.03     1912.72     24.40 o 
   3  -5   1        0.30        1.92      3.65 o 
   4  -5   1       44.36       46.95      5.41 o 
   5  -5   1      154.38      150.54     11.36 o 
   6  -5   1       46.50       47.49     11.82 o 
   7  -5   1       36.43       40.54     13.50 o 
   8  -5   1        7.20        4.65      4.96 o 
  -7  -4   1        7.77        8.22      5.23 o 
  -6  -4   1      131.64      125.96      9.86 o 
  -5  -4   1      137.00      125.90     11.30 o 
  -4  -4   1      594.67      585.15     18.43 o 
  -3  -4   1       34.07       33.35      3.95 o 
  -2  -4   1      195.17      238.96      9.47 o 
  -1  -4   1      195.06      160.56     10.26 o 
   0  -4   1       69.34       51.59      3.04 o 
   1  -4   1     1340.29     1244.32     15.73 o 
   2  -4   1     2808.30     2956.71     36.09 o 
   3  -4   1        4.98        6.06      3.24 o 
   4  -4   1      127.13      120.28     13.02 o 
   5  -4   1       27.41       26.27      6.00 o 
   6  -4   1        4.38        6.81      2.70 o 
   7  -4   1        3.18        2.01      6.81 o 
   8  -4   1        7.57       13.71     10.05 o 
  -7  -3   1       72.50       55.46     10.96 o 
  -6  -3   1       56.52       63.10      7.55 o 
  -5  -3   1       77.77       69.07      9.63 o 
  -4  -3   1      399.91      379.71     15.23 o 
  -3  -3   1      837.81      977.26     18.46 o 
  -2  -3   1      291.90      305.70     11.33 o 
  -1  -3   1      495.64      524.94      7.80 o 
   0  -3   1      872.37      850.94     24.46 o 
   1  -3   1      790.77      750.75     11.87 o 
   2  -3   1      952.94      903.97     16.44 o 
   3  -3   1       24.44       34.50      4.28 o 
   4  -3   1      282.01      286.80     10.52 o 
   5  -3   1      108.32       89.98     10.48 o 
   6  -3   1       39.27       30.68      3.89 o 
   7  -3   1        7.98       17.11      4.95 o 
   8  -3   1        1.30       12.34      7.09 o 
  -8  -2   1        6.40        4.90      8.81 o 
  -7  -2   1       15.60        4.63      5.68 o 
  -6  -2   1        1.00       -0.23      3.39 o 
  -5  -2   1      932.30      980.96     44.17 o 
  -4  -2   1        3.40        6.58      2.61 o 
  -3  -2   1     3040.75     3233.63     27.96 o 
  -2  -2   1     6043.38     5938.97     66.97 o 
  -1  -2   1      315.63      325.69      5.77 o 
   0  -2   1     1083.25      954.51     10.38 o 
   1  -2   1     2616.77     2471.54     12.63 o 
   2  -2   1      875.07      830.35     18.54 o 
   3  -2   1        8.45        3.25      2.94 o 
   4  -2   1      714.05      705.03     16.81 o 
   5  -2   1        0.27        6.07      2.84 o 
   6  -2   1      315.38      279.23     13.42 o 
   7  -2   1       16.08       22.68      9.16 o 
   8  -2   1       41.73       41.31      7.30 o 
  -8  -1   1       14.11       11.98      5.76 o 
  -7  -1   1        7.02       17.61      7.13 o 
  -6  -1   1        2.27        4.61      3.01 o 
  -5  -1   1      247.24      218.19      7.65 o 
  -4  -1   1      449.83      486.17     13.97 o 
  -3  -1   1      412.35      425.54     12.80 o 
  -2  -1   1     2287.68     2117.48     32.92 o 
  -1  -1   1    18178.45    17436.40     26.90 o 
   1  -1   1     1864.11     1713.33     11.67 o 
   2  -1   1      989.76      918.71     12.21 o 
   3  -1   1      583.97      630.66     14.46 o 
   4  -1   1      476.56      441.61     22.45 o 
   5  -1   1      315.50      301.94     17.11 o 
   6  -1   1       19.97       31.86      4.61 o 
   7  -1   1       23.98       30.00      5.87 o 
   8  -1   1      125.99      111.49     34.20 o 
  -8   0   1        0.26        7.24      3.88 o 
  -7   0   1       41.35       44.81      9.13 o 
  -6   0   1      128.14      145.63     12.12 o 
  -5   0   1       37.64       26.14      4.56 o 
  -4   0   1       25.38       32.09      3.84 o 
  -3   0   1       29.79       28.90      3.46 o 
  -2   0   1       39.44       34.44      2.84 o 
  -1   0   1     1455.14     1319.21     12.91 o 
   1   0   1      585.51      569.40     17.60 o 
   2   0   1      519.06      561.23     10.17 o 
   3   0   1        0.29        3.34      1.37 o 
   4   0   1      221.35      206.33      6.35 o 
   5   0   1     2051.11     2157.65    109.14 o 
   6   0   1      100.59       57.57     10.05 o 
   7   0   1       34.02       28.41      7.02 o 
   8   0   1       10.08        6.62      4.51 o 
  -8   1   1        6.30       14.83      5.77 o 
  -7   1   1       33.92       36.45      5.14 o 
  -6   1   1       16.61       17.92      4.29 o 
  -5   1   1      101.43      116.99     22.25 o 
  -4   1   1      215.47      261.16     13.76 o 
  -3   1   1       26.29       36.11      4.14 o 
  -2   1   1      123.76      123.27      2.14 o 
  -1   1   1      685.14      657.89      9.36 o 
   1   1   1      436.66      429.79      6.54 o 
   2   1   1     1567.30     1521.62     43.89 o 
   3   1   1        7.27        6.49      1.86 o 
   4   1   1      394.77      431.55     12.64 o 
   5   1   1       24.78       23.57      5.88 o 
   6   1   1        5.40        9.54      4.84 o 
   7   1   1       15.97       20.22      9.99 o 
   8   1   1       11.56       21.96      4.59 o 
  -8   2   1        0.11        9.91     11.76 o 
  -7   2   1       13.44       12.05     13.04 o 
  -6   2   1        6.20       18.25      6.52 o 
  -5   2   1        0.23        5.78      5.74 o 
  -4   2   1       96.05      126.79     17.50 o 
  -3   2   1      543.03      566.81     18.18 o 
  -2   2   1     1354.47     1320.75     23.45 o 
   0   2   1        1.26        2.15      1.55 o 
   1   2   1     1766.91     1678.97     23.05 o 
   2   2   1       67.50       93.93      2.89 o 
   3   2   1     1960.12     2127.54     29.48 o 
   4   2   1      107.49       94.73     11.51 o 
   5   2   1      607.00      647.45     18.58 o 
   6   2   1      108.45       99.65      9.00 o 
   7   2   1       15.88       23.65      5.77 o 
   8   2   1        4.12        6.44      5.55 o 
  -8   3   1       18.39       19.41      5.88 o 
  -7   3   1        3.45        6.87      3.22 o 
  -6   3   1      112.62      123.23     13.12 o 
  -5   3   1      114.46      124.01     12.08 o 
  -4   3   1       88.21       95.58     10.54 o 
  -3   3   1      289.47      263.64     13.71 o 
  -2   3   1      959.54      930.06     11.95 o 
  -1   3   1     2324.45     2143.93     18.25 o 
   0   3   1     4094.10     4044.62     22.29 o 
   1   3   1     1375.43     1285.03     16.25 o 
   2   3   1     2171.68     2063.32     18.16 o 
   3   3   1      395.76      365.37     14.54 o 
   4   3   1        1.75        7.87      3.02 o 
   5   3   1       92.59       93.07     11.10 o 
   6   3   1        0.13       -0.42      6.30 o 
   7   3   1       96.67       96.61     10.92 o 
  -8   4   1        0.00       10.86      6.37 o 
  -7   4   1       15.49       20.32      4.42 o 
  -6   4   1       67.86       92.79     10.71 o 
  -5   4   1      418.73      426.48     10.60 o 
  -4   4   1      163.94      171.17      5.98 o 
  -3   4   1       11.82        8.02      2.54 o 
  -2   4   1       73.41       90.07      3.99 o 
  -1   4   1      658.87      623.81     11.23 o 
   0   4   1       95.55       79.73      3.14 o 
   1   4   1      608.80      561.31      9.03 o 
   2   4   1     1155.01     1189.57     21.02 o 
   3   4   1      121.50      102.68      6.29 o 
   4   4   1      324.98      330.82     10.45 o 
   5   4   1      402.22      403.67     15.18 o 
   6   4   1       29.69       48.39      7.32 o 
   7   4   1        8.81        1.44      6.76 o 
  -8   5   1       10.72       12.53      5.95 o 
  -7   5   1        4.13       10.92      3.97 o 
  -6   5   1       48.38       46.15      6.95 o 
  -5   5   1       25.84       37.55      4.93 o 
  -4   5   1      177.30      181.78      7.64 o 
  -3   5   1      309.28      292.91     15.79 o 
  -2   5   1       26.28       24.38      4.07 o 
  -1   5   1      151.66      143.03      3.87 o 
   0   5   1      242.45      199.70      6.89 o 
   1   5   1      935.66     1019.15     30.09 o 
   2   5   1       81.97       77.14      5.93 o 
   3   5   1      282.45      297.26     13.47 o 
   4   5   1      526.70      586.42     16.84 o 
   5   5   1        6.48       13.47      4.19 o 
   6   5   1       64.31       80.69     14.53 o 
   7   5   1       74.41       99.91      9.14 o 
  -8   6   1        3.72       -1.49      3.90 o 
  -7   6   1        5.79        6.88      2.41 o 
  -6   6   1      210.90      192.18     13.13 o 
  -5   6   1      230.61      239.75      9.83 o 
  -4   6   1        2.12        9.31      2.95 o 
  -3   6   1        2.61        6.45      7.16 o 
  -2   6   1      205.70      189.93      8.11 o 
  -1   6   1       65.45       32.98      3.64 o 
   0   6   1      336.09      389.88      9.70 o 
   1   6   1      887.78      766.80     25.58 o 
   2   6   1      141.86      142.40     10.05 o 
   3   6   1      305.88      267.97     15.01 o 
   4   6   1       81.58       91.22      7.40 o 
   5   6   1      127.29      124.53     12.43 o 
   6   6   1        9.73        4.54      4.16 o 
   7   6   1       67.22       64.04     11.09 o 
  -7   7   1       10.44       13.61      3.60 o 
  -6   7   1       15.80       15.84      3.13 o 
  -5   7   1      382.30      404.05     11.68 o 
  -4   7   1       91.74       98.92     11.69 o 
  -3   7   1      425.16      433.52     15.73 o 
  -2   7   1      159.57      174.32      4.65 o 
  -1   7   1        9.53        7.59      1.78 o 
   0   7   1      660.39      636.71     12.84 o 
   1   7   1       77.99       59.36      4.77 o 
   2   7   1      352.84      379.77     13.44 o 
   3   7   1      352.11      351.32      8.74 o 
   4   7   1       26.58       26.77      3.94 o 
   5   7   1        2.59        5.02      4.36 o 
   6   7   1       24.99       19.31      5.84 o 
  -7   8   1        5.38       12.87      3.80 o 
  -6   8   1      722.67      727.05     11.85 o 
  -5   8   1      105.03       91.61     10.19 o 
  -4   8   1      324.68      325.91     19.21 o 
  -3   8   1        7.29        8.83      4.08 o 
  -2   8   1     2570.03     2769.74     51.30 o 
  -1   8   1       99.66      129.47      9.41 o 
   0   8   1     1327.51     1308.70     40.19 o 
   1   8   1        5.18        7.81      3.55 o 
   2   8   1      228.28      243.43      9.10 o 
   3   8   1      103.34       93.49     10.59 o 
   4   8   1      105.80      102.46     11.72 o 
   5   8   1        2.68        3.80      2.84 o 
   6   8   1        9.98        8.50      4.20 o 
  -7   9   1        4.89        7.28      5.20 o 
  -6   9   1       44.01       38.00      7.02 o 
  -5   9   1       71.25       67.65      8.35 o 
  -4   9   1      269.88      341.93     18.02 o 
  -3   9   1      223.53      233.79     10.01 o 
  -2   9   1       50.73       40.19      7.11 o 
  -1   9   1       32.50       30.19      3.91 o 
   0   9   1        3.40        4.43      4.30 o 
   1   9   1      178.02      194.92     10.31 o 
   2   9   1      114.12      113.52      7.43 o 
   3   9   1        2.60        9.28      3.01 o 
   4   9   1       40.54       39.56      7.54 o 
   5   9   1       16.26       16.79      4.16 o 
   6   9   1        3.98        8.89      4.98 o 
  -6  10   1       33.86       24.03      9.13 o 
  -5  10   1       39.58       36.80     12.36 o 
  -4  10   1       52.97       52.91     12.41 o 
  -3  10   1      242.25      256.58     15.42 o 
  -2  10   1      575.71      605.50     26.52 o 
  -1  10   1      721.15      731.24     33.00 o 
   0  10   1       66.98       60.51      7.20 o 
   1  10   1      277.45      249.07     12.38 o 
   2  10   1      113.59      105.85     10.74 o 
   3  10   1       62.70       89.40     12.22 o 
   4  10   1        1.19        5.20      2.25 o 
   5  10   1        0.10       -3.87      3.87 o 
  -6  11   1       45.09       41.29      7.51 o 
  -5  11   1       32.07       25.99      6.45 o 
  -4  11   1      182.97      145.12     36.12 o 
  -3  11   1        0.01        6.98     11.10 o 
  -2  11   1      277.82      284.87     25.08 o 
  -1  11   1       27.67       40.34      7.40 o 
   0  11   1       95.21       91.69     13.85 o 
   1  11   1      124.49      104.36      9.76 o 
   2  11   1       41.72       36.85      5.68 o 
   3  11   1       44.34       36.96      4.78 o 
   4  11   1        0.59        3.17      3.94 o 
  -5  12   1       29.72       39.99     10.40 o 
  -4  12   1       35.80       31.87     12.40 o 
  -3  12   1       47.30       47.74     10.71 o 
  -2  12   1       19.79       23.82      5.44 o 
  -1  12   1       27.06       32.37      7.16 o 
   0  12   1      116.07      101.92     15.74 o 
   1  12   1       13.74       18.85      6.04 o 
   2  12   1        6.84        2.63      3.57 o 
   3  12   1       29.30       31.91      5.05 o 
   4  12   1       31.08       29.43      9.49 o 
  -4  13   1       14.21       15.51      4.92 o 
  -3  13   1       16.88       14.68      5.23 o 
  -2  13   1        3.11        8.64      5.16 o 
  -1  13   1        1.20       12.77      7.55 o 
   0  13   1        5.24        7.19      6.60 o 
   1  13   1        5.51       -2.19      5.36 o 
   2  13   1       16.93       16.39      4.77 o 
   3  13   1       20.11       16.48      7.85 o 
  -3  14   1        0.25        0.17      6.88 o 
  -2  14   1        3.13       14.05      3.94 o 
  -1  14   1       26.40       28.78      8.33 o 
   0  14   1       18.82        8.45      4.01 o 
   1  14   1       53.86       42.02     10.33 o 
   2  14   1        0.00       12.90      5.55 o 
   1 -15   2        4.15        2.14      4.68 o 
  -2 -14   2        3.75        5.15     10.09 o 
  -1 -14   2        0.11       -5.22      5.22 o 
   0 -14   2        0.11        1.63      5.90 o 
   1 -14   2       13.21       15.42      7.55 o 
   2 -14   2        0.17        9.23      5.73 o 
   3 -14   2       17.27       25.27     16.70 o 
  -3 -13   2        0.60        4.53      3.51 o 
  -2 -13   2       20.65       18.75      4.38 o 
  -1 -13   2       53.52       38.85      7.45 o 
   0 -13   2       10.55       10.39      4.46 o 
   1 -13   2        0.77        5.93      6.69 o 
   2 -13   2       68.85       75.67     13.16 o 
   3 -13   2        2.64       10.61      4.96 o 
   4 -13   2       10.36       14.28     10.39 o 
  -4 -12   2        0.15        4.16      3.02 o 
  -3 -12   2       18.63       24.32      4.08 o 
  -2 -12   2        0.18        9.71      3.27 o 
  -1 -12   2       19.25       16.04      4.53 o 
   0 -12   2       46.83       30.59      6.91 o 
   1 -12   2       90.01       94.40      9.72 o 
   2 -12   2        3.57        5.44      7.46 o 
   3 -12   2        0.47        8.28      5.17 o 
   4 -12   2        1.27        1.45      4.94 o 
   5 -12   2        3.21        8.69      4.46 o 
  -5 -11   2       19.05       13.19      3.92 o 
  -4 -11   2       89.41       76.65     10.72 o 
  -3 -11   2        0.30        1.87      3.66 o 
  -2 -11   2       67.65       63.39      8.08 o 
  -1 -11   2       21.56       21.26      3.47 o 
   0 -11   2       12.15       13.78      2.87 o 
   1 -11   2        2.24        1.63      2.36 o 
   2 -11   2       92.35       98.11     12.42 o 
   3 -11   2       95.17      108.23     18.34 o 
   4 -11   2       11.94        7.39      7.06 o 
   5 -11   2       43.83       23.44      6.94 o 
   6 -11   2        0.12        2.64     12.35 o 
  -5 -10   2        0.85        6.48      3.99 o 
  -4 -10   2      136.47      129.48     14.28 o 
  -3 -10   2       79.80       81.21      6.82 o 
  -2 -10   2      130.08      126.74     13.66 o 
  -1 -10   2        5.86        5.03      4.74 o 
   0 -10   2      949.15      938.99     38.42 o 
   1 -10   2      866.50      912.88     17.37 o 
   2 -10   2      781.60      844.18     34.82 o 
   3 -10   2       64.91       61.29      8.31 o 
   4 -10   2       49.23       47.33      9.36 o 
   5 -10   2       92.42      115.12     18.59 o 
   6 -10   2       43.76       38.13      6.34 o 
  -5  -9   2       44.73       46.93      8.19 o 
  -4  -9   2        3.66        6.59      3.38 o 
  -3  -9   2       75.77       62.89      6.98 o 
  -2  -9   2      335.01      334.30     11.48 o 
  -1  -9   2        4.22        4.32      8.41 o 
   0  -9   2       86.24       76.71      9.87 o 
   1  -9   2      247.92      267.44      9.27 o 
   2  -9   2      117.97      123.78     13.77 o 
   3  -9   2       18.26       15.08      3.50 o 
   4  -9   2       68.69       70.10      6.24 o 
   5  -9   2        1.81        3.88      6.79 o 
   6  -9   2        0.78       -0.75      5.70 o 
   7  -9   2       22.53       16.88     11.05 o 
  -6  -8   2       44.64       52.28      6.98 o 
  -5  -8   2        0.46        5.52      3.81 o 
  -4  -8   2        0.07        0.37      4.17 o 
  -3  -8   2        0.04        1.16      2.98 o 
  -2  -8   2       54.95       58.07      6.52 o 
  -1  -8   2      285.82      253.27     15.89 o 
   0  -8   2       33.03       36.10      4.94 o 
   1  -8   2      501.08      494.21     17.10 o 
   2  -8   2      146.87      159.11      6.64 o 
   3  -8   2      259.24      274.50      9.95 o 
   4  -8   2       12.82       10.62      3.68 o 
   5  -8   2       30.27       21.50      4.09 o 
   6  -8   2       75.35       57.92      7.55 o 
   7  -8   2      217.43      213.47     22.46 o 
  -6  -7   2        7.26        6.33      5.35 o 
  -5  -7   2        7.84       11.90      4.01 o 
  -4  -7   2       11.22       13.57      3.08 o 
  -3  -7   2       39.03       50.70      7.46 o 
  -2  -7   2      256.75      257.92     12.95 o 
  -1  -7   2      101.65      102.48     10.43 o 
   0  -7   2        7.24       10.54      2.95 o 
   1  -7   2      204.30      212.42     10.71 o 
   2  -7   2       41.37       44.29      5.11 o 
   3  -7   2      670.23      702.21     19.30 o 
   4  -7   2      315.60      338.29     18.44 o 
   5  -7   2      233.47      229.11     13.14 o 
   6  -7   2       56.20       43.78      5.78 o 
   7  -7   2        0.08        7.50      6.30 o 
  -7  -6   2        1.73        5.73      5.58 o 
  -6  -6   2       10.44       23.35      3.80 o 
  -5  -6   2       21.61       33.06      5.33 o 
  -4  -6   2       19.19       19.73      3.55 o 
  -3  -6   2        6.60       11.78      3.54 o 
  -2  -6   2      693.77      620.58     13.52 o 
  -1  -6   2        1.40        4.53      1.76 o 
   0  -6   2      449.49      420.29     12.04 o 
   1  -6   2        1.75       -0.49      2.45 o 
   2  -6   2     1301.10     1292.53     49.05 o 
   3  -6   2      121.78      138.59      8.93 o 
   4  -6   2      441.54      468.25     11.77 o 
   5  -6   2        0.90        3.17      3.19 o 
   6  -6   2      504.55      483.20     29.74 o 
   7  -6   2      111.41      113.99     21.42 o 
  -7  -5   2        6.22        8.69      4.23 o 
  -6  -5   2       98.82       91.87     10.94 o 
  -5  -5   2        5.10        6.23      4.89 o 
  -4  -5   2      218.71      245.75     13.41 o 
  -3  -5   2      368.82      399.85     20.85 o 
  -2  -5   2      757.49      852.11     32.44 o 
  -1  -5   2       19.42       35.80      4.53 o 
   0  -5   2      140.86      138.15      5.71 o 
   1  -5   2      490.74      453.80     12.70 o 
   2  -5   2        2.02        4.98      1.49 o 
   3  -5   2       51.23       63.34      8.38 o 
   4  -5   2       86.46      101.52     11.10 o 
   5  -5   2      549.25      550.10     40.73 o 
   6  -5   2        1.56        9.52      3.39 o 
   7  -5   2      106.20      104.61     15.39 o 
   8  -5   2        1.73        9.98      3.92 o 
  -7  -4   2       40.15       50.30      8.97 o 
  -6  -4   2        2.22        2.45      3.35 o 
  -5  -4   2      798.08      784.06     29.94 o 
  -4  -4   2      118.48      156.77     15.98 o 
  -3  -4   2      618.37      587.39      9.57 o 
  -2  -4   2      213.05      208.90      8.80 o 
  -1  -4   2     1264.17     1237.95     17.92 o 
   0  -4   2      416.13      382.92      6.49 o 
   1  -4   2      220.97      272.53      6.15 o 
   2  -4   2       23.39       25.83      2.81 o 
   3  -4   2       25.08       12.44      3.20 o 
   4  -4   2        4.17        6.60      2.55 o 
   5  -4   2        3.36        7.89      5.92 o 
   6  -4   2      223.35      228.48     13.40 o 
   7  -4   2        0.08        8.66      5.40 o 
   8  -4   2       23.68       28.47     10.35 o 
  -7  -3   2       36.69       28.78      7.24 o 
  -6  -3   2       95.00       88.23     12.10 o 
  -5  -3   2       11.61       21.67      5.00 o 
  -4  -3   2      630.05      629.45     16.25 o 
  -3  -3   2        0.15        3.01      2.13 o 
  -2  -3   2     1087.90      949.02     19.88 o 
  -1  -3   2       26.53       29.89      2.50 o 
   0  -3   2     4520.57     4417.19     29.47 o 
   1  -3   2     2245.55     2209.23     13.48 o 
   2  -3   2      610.71      663.83     17.01 o 
   3  -3   2       43.59       38.40      5.71 o 
   4  -3   2      372.19      347.19     15.20 o 
   5  -3   2      983.83     1007.06     29.15 o 
   6  -3   2        0.15        6.94      5.11 o 
   7  -3   2        1.39       -5.23      6.33 o 
   8  -3   2       20.28       30.05      7.39 o 
  -8  -2   2        6.07        9.34      5.57 o 
  -7  -2   2       34.75       44.51     11.55 o 
  -6  -2   2      387.98      401.58     15.66 o 
  -5  -2   2      849.61      862.89     23.39 o 
  -4  -2   2      681.03      667.90     19.81 o 
  -3  -2   2      398.38      367.85     12.25 o 
  -2  -2   2       70.36       80.50      5.18 o 
  -1  -2   2     1750.11     1694.83     20.73 o 
   0  -2   2     7324.71     6887.52     33.36 o 
   1  -2   2     2083.87     1974.09     10.56 o 
   2  -2   2     1196.81     1332.78     17.95 o 
   3  -2   2       16.90       31.43      3.98 o 
   4  -2   2        8.90       12.32      4.91 o 
   5  -2   2     1045.27     1088.66     29.38 o 
   6  -2   2      696.55      695.15     18.22 o 
   7  -2   2      108.70       93.18     18.85 o 
   8  -2   2        6.24        8.71      3.77 o 
  -8  -1   2        3.98        7.03      4.06 o 
  -7  -1   2      134.80      170.19     13.08 o 
  -6  -1   2       71.09       61.28      8.62 o 
  -5  -1   2       13.06       10.42      5.33 o 
  -4  -1   2       93.10       75.92      8.84 o 
  -3  -1   2       31.44       21.96      4.29 o 
  -2  -1   2       58.04       53.06      4.62 o 
  -1  -1   2     1444.68     1425.33     24.60 o 
   1  -1   2     1791.05     1640.01     16.00 o 
   2  -1   2       95.96       86.24      2.34 o 
   3  -1   2      568.85      565.66     10.23 o 
   4  -1   2      727.33      629.30     18.77 o 
   5  -1   2       37.55       56.18      9.85 o 
   6  -1   2      305.99      270.91     14.95 o 
   7  -1   2       25.67       28.16      7.71 o 
   8  -1   2       27.12       20.90     13.58 o 
  -8   0   2       12.95       12.62      4.91 o 
  -7   0   2       14.48       13.74      4.59 o 
  -6   0   2      415.13      411.00     17.86 o 
  -5   0   2      316.25      328.87     16.38 o 
  -4   0   2      879.65      824.08     16.58 o 
  -3   0   2       59.88       67.55      4.47 o 
  -2   0   2     2701.32     2462.59     15.80 o 
  -1   0   2     2529.32     2393.97     30.85 o 
   2   0   2     1968.36     1896.76     20.56 o 
   3   0   2      145.02      164.32      6.42 o 
   4   0   2      453.32      530.43     15.67 o 
   5   0   2      101.40      124.27      7.32 o 
   6   0   2       17.77       16.59      3.15 o 
   7   0   2        5.24       14.15      5.62 o 
   8   0   2       15.37       17.51      6.08 o 
  -8   1   2       37.92       31.01      5.84 o 
  -7   1   2        2.04        7.75      9.96 o 
  -6   1   2      243.11      217.15     13.92 o 
  -5   1   2      201.97      201.53      8.66 o 
  -4   1   2       54.37       78.07      9.68 o 
  -3   1   2      157.97      130.39      4.67 o 
  -2   1   2     3202.29     2939.80     15.14 o 
  -1   1   2      749.88      626.39      8.94 o 
   1   1   2      118.69      149.51      2.00 o 
   2   1   2     1556.98     1573.55     19.13 o 
   3   1   2       52.79       55.42      4.15 o 
   4   1   2        0.10        4.14      4.80 o 
   5   1   2      194.85      203.61      5.29 o 
   6   1   2        0.69        6.55      8.65 o 
   7   1   2       82.28       84.42     12.54 o 
   8   1   2       10.18        1.96      4.64 o 
  -8   2   2        4.87        4.03      5.47 o 
  -7   2   2       97.23       76.47      6.56 o 
  -6   2   2       41.76       37.75      5.63 o 
  -5   2   2      390.39      381.53     12.07 o 
  -4   2   2        3.67        3.58      2.18 o 
  -3   2   2      111.03       89.86      6.86 o 
  -2   2   2        0.00        0.21      2.22 o 
  -1   2   2     2785.90     2430.75     18.74 o 
   0   2   2     1335.78     1300.01     14.15 o 
   1   2   2      384.17      407.25      7.24 o 
   2   2   2     2288.82     2161.96     14.10 o 
   3   2   2       35.94       33.78      3.86 o 
   4   2   2       30.76       28.77      4.31 o 
   5   2   2       12.84       14.68      3.79 o 
   6   2   2      118.31      133.86     15.55 o 
   7   2   2        6.30       10.82     17.41 o 
   8   2   2        2.02        7.48      5.78 o 
  -8   3   2       10.58       15.25      6.65 o 
  -7   3   2        4.06        7.27      4.16 o 
  -6   3   2      419.92      409.36     21.30 o 
  -5   3   2       57.58       51.33      6.81 o 
  -4   3   2      158.93      150.73      5.74 o 
  -3   3   2       96.65       94.15      3.96 o 
  -2   3   2        3.89        4.39      1.32 o 
  -1   3   2     4998.97     5128.65     36.10 o 
   0   3   2     1343.37     1312.15     19.71 o 
   1   3   2      156.69      169.82      4.22 o 
   2   3   2     2660.85     2795.68     45.96 o 
   3   3   2      260.44      279.98     13.63 o 
   4   3   2       27.66       29.80      4.08 o 
   5   3   2       96.75       92.57      8.38 o 
   6   3   2       28.41       30.93      8.24 o 
   7   3   2        0.07        0.47      5.34 o 
  -8   4   2        0.98       11.36      5.21 o 
  -7   4   2       56.92       57.27      5.84 o 
  -6   4   2       74.14       72.51      6.71 o 
  -5   4   2      173.30      158.64     10.95 o 
  -4   4   2      580.84      553.49     23.75 o 
  -3   4   2      374.08      465.04     14.79 o 
  -2   4   2     1451.47     1493.24     17.04 o 
  -1   4   2        0.61        2.28      0.89 o 
   0   4   2       53.68       54.08      5.17 o 
   1   4   2        2.37        3.38      2.30 o 
   2   4   2     2008.07     2034.73     18.45 o 
   3   4   2      741.57      827.80     27.36 o 
   4   4   2      108.19       98.00     13.60 o 
   5   4   2       37.30       30.70      5.11 o 
   6   4   2        1.85        2.56      6.52 o 
   7   4   2        0.66       -2.78      6.66 o 
  -8   5   2        0.01        7.70      4.09 o 
  -7   5   2       28.88       27.06      8.23 o 
  -6   5   2       48.92       56.49      7.78 o 
  -5   5   2      188.79      177.22      9.28 o 
  -4   5   2      268.91      293.77     10.99 o 
  -3   5   2       11.04        8.13      2.18 o 
  -2   5   2     1317.46     1404.02     15.75 o 
  -1   5   2        3.44        6.44      1.46 o 
   0   5   2        1.61        3.96      1.29 o 
   1   5   2       17.35       14.71      2.83 o 
   2   5   2       64.81       87.87      9.18 o 
   3   5   2       10.31        5.98      3.92 o 
   4   5   2       10.30       10.48      3.76 o 
   5   5   2      108.62       77.49      8.12 o 
   6   5   2       68.13       54.22      7.50 o 
   7   5   2       34.21       46.07     12.57 o 
  -8   6   2        0.06        1.44      5.37 o 
  -7   6   2        8.46       10.60      4.35 o 
  -6   6   2       30.88       36.72      5.15 o 
  -5   6   2       16.55       20.62      3.79 o 
  -4   6   2       21.42       19.87      5.16 o 
  -3   6   2      149.92      153.34     10.86 o 
  -2   6   2       40.60       43.02      4.47 o 
  -1   6   2     1059.52     1062.89     15.60 o 
   0   6   2      432.60      444.82     10.84 o 
   1   6   2        0.99        7.66      3.13 o 
   2   6   2        0.30        9.14      2.61 o 
   3   6   2       11.76       14.78      4.49 o 
   4   6   2      392.58      360.54     13.03 o 
   5   6   2       68.37       59.05      5.90 o 
   6   6   2       76.02       63.49      6.90 o 
   7   6   2        0.03        8.40      4.43 o 
  -7   7   2       83.21       77.75     11.90 o 
  -6   7   2      156.82      191.84     19.11 o 
  -5   7   2       26.90       27.93      5.53 o 
  -4   7   2        3.47        4.70      3.24 o 
  -3   7   2       69.35       69.43      8.78 o 
  -2   7   2       35.07       25.88      3.32 o 
  -1   7   2      138.19      142.48      4.23 o 
   0   7   2      124.78       99.84      6.53 o 
   1   7   2      470.18      488.72     14.34 o 
   2   7   2      296.16      286.74     16.63 o 
   3   7   2      160.91      154.20     10.29 o 
   4   7   2       17.74       20.52      5.28 o 
   5   7   2      269.16      263.05     10.96 o 
   6   7   2        4.20       13.81      5.09 o 
  -7   8   2        0.82        3.75      5.77 o 
  -6   8   2       20.35       23.45      5.75 o 
  -5   8   2        4.03        1.78      4.50 o 
  -4   8   2        1.44        1.69      6.94 o 
  -3   8   2      108.85      115.20      9.47 o 
  -2   8   2       12.39       12.63      3.72 o 
  -1   8   2      968.60      915.96     15.55 o 
   0   8   2       75.09       67.36      9.48 o 
   1   8   2      119.49      135.92     21.22 o 
   2   8   2        0.89        2.34      3.95 o 
   3   8   2      239.89      248.93     10.47 o 
   4   8   2       24.19       15.68      3.95 o 
   5   8   2       19.34       24.49      4.46 o 
   6   8   2       13.76       13.16      4.70 o 
  -7   9   2      131.17      120.70     19.65 o 
  -6   9   2       25.86       23.54      8.43 o 
  -5   9   2      139.07      153.99     37.34 o 
  -4   9   2       98.31      113.77     17.48 o 
  -3   9   2        0.98        2.38      3.12 o 
  -2   9   2        2.03        8.36      6.36 o 
  -1   9   2      488.78      506.19     17.68 o 
   0   9   2       96.68       82.18      9.03 o 
   1   9   2      320.22      316.63      8.80 o 
   2   9   2      262.80      279.82      9.42 o 
   3   9   2       12.64       14.04      3.95 o 
   4   9   2        0.53        7.24      3.53 o 
   5   9   2       20.88       13.87      4.50 o 
  -6  10   2        7.97       16.15      5.37 o 
  -5  10   2       17.97       15.69      5.63 o 
  -4  10   2       14.64       17.98      5.90 o 
  -3  10   2       25.26       29.97      7.15 o 
  -2  10   2        0.93        2.57      5.39 o 
  -1  10   2      471.36      485.33     11.18 o 
   0  10   2      181.55      184.69      9.40 o 
   1  10   2       19.11       27.86      3.96 o 
   2  10   2      190.80      189.83     24.39 o 
   3  10   2      271.16      294.08     11.54 o 
   4  10   2       87.44       58.11     12.76 o 
   5  10   2       50.36       48.62     33.12 o 
  -6  11   2        0.48        9.20      5.99 o 
  -5  11   2        0.20       10.42      5.83 o 
  -4  11   2        8.97        9.68      5.04 o 
  -3  11   2       20.63       23.38      5.61 o 
  -2  11   2        0.35        8.34      4.67 o 
  -1  11   2       44.91       62.66     10.23 o 
   0  11   2       14.62       19.94      6.37 o 
   1  11   2      447.12      478.12     54.07 o 
   2  11   2       86.15       78.71      8.16 o 
   3  11   2       34.83       33.81      9.03 o 
   4  11   2        3.36        3.35      3.43 o 
  -5  12   2        7.24       -3.90     10.81 o 
  -4  12   2       17.31       16.66      5.61 o 
  -3  12   2        2.99       17.27      5.83 o 
  -2  12   2       42.62       67.18     10.20 o 
  -1  12   2      121.88      121.01     10.34 o 
   0  12   2      103.88       99.88     11.91 o 
   1  12   2        0.69       11.06      4.22 o 
   2  12   2       38.22       43.26      8.70 o 
   3  12   2       39.50       43.81     13.16 o 
   4  12   2       12.65       11.76      3.47 o 
  -4  13   2        7.61        8.82      4.89 o 
  -3  13   2        3.49       -0.13      5.57 o 
  -2  13   2        7.23       15.23      7.45 o 
  -1  13   2      109.09      107.70     20.96 o 
   0  13   2       93.23       68.47     11.00 o 
   1  13   2       65.06       48.55      8.59 o 
   2  13   2       16.63       22.97      5.53 o 
   3  13   2       76.02       61.95     12.47 o 
  -3  14   2        3.67       10.47      6.13 o 
  -2  14   2        3.78        0.30      6.77 o 
  -1  14   2        9.69        6.03      3.93 o 
   0  14   2       53.31       69.39     11.84 o 
   1  14   2       53.79       36.13     10.42 o 
   1 -15   3       58.54       30.69      9.14 o 
  -2 -14   3        5.46       10.66      3.50 o 
  -1 -14   3       50.53       38.57     10.76 o 
   0 -14   3       38.79       37.76     17.15 o 
   1 -14   3        1.02        6.55      4.37 o 
   2 -14   3       56.26       57.22     10.19 o 
   3 -14   3        0.36       14.50      4.78 o 
  -3 -13   3        0.01       11.80      3.98 o 
  -2 -13   3        4.64        6.43      6.75 o 
  -1 -13   3       39.51       43.79      8.96 o 
   0 -13   3       98.78       84.34     15.15 o 
   1 -13   3        4.96       18.07      7.57 o 
   2 -13   3       93.55       99.12     18.54 o 
   3 -13   3        6.33        5.26      5.84 o 
   4 -13   3        5.53        5.92      4.30 o 
  -4 -12   3       58.44       37.90      8.20 o 
  -3 -12   3        9.59       11.76      3.52 o 
  -2 -12   3       29.38       23.27      5.49 o 
  -1 -12   3       23.96       11.91      4.03 o 
   0 -12   3      122.90      101.67      9.76 o 
   1 -12   3        1.21        9.40      5.55 o 
   2 -12   3        6.59       15.61      4.62 o 
   3 -12   3        3.10       10.99      4.75 o 
   4 -12   3        0.00        0.46      3.47 o 
   5 -12   3        0.61        7.33      7.09 o 
  -5 -11   3        0.16        3.86      3.50 o 
  -4 -11   3        0.10        6.85      4.39 o 
  -3 -11   3        0.03        1.95      3.94 o 
  -2 -11   3       83.21       80.59      7.09 o 
  -1 -11   3        8.82        9.73      3.89 o 
   0 -11   3      128.39      128.92     12.38 o 
   1 -11   3       16.32       19.89      5.17 o 
   2 -11   3      145.42      136.83     14.92 o 
   3 -11   3       48.85       44.58     10.08 o 
   4 -11   3        9.81       13.31      4.52 o 
   5 -11   3        5.32        4.70      6.28 o 
   6 -11   3        0.35        8.73      4.40 o 
  -5 -10   3       10.05       10.49      3.69 o 
  -4 -10   3      143.11      144.93     18.73 o 
  -3 -10   3        1.61        5.87      5.65 o 
  -2 -10   3      468.26      500.01     22.33 o 
  -1 -10   3      322.87      312.18     11.67 o 
   0 -10   3      296.67      323.37     18.23 o 
   1 -10   3       60.49       56.11     11.83 o 
   2 -10   3       42.90       53.68     14.36 o 
   3 -10   3       93.85       98.39      8.24 o 
   4 -10   3       14.49        9.82      3.53 o 
   5 -10   3        0.63        3.48      3.86 o 
   6 -10   3       32.89       24.53      6.69 o 
  -6  -9   3       35.33       23.50      6.47 o 
  -5  -9   3        8.28       10.52      3.64 o 
  -4  -9   3        5.03        6.28      4.25 o 
  -3  -9   3      155.79      139.58     11.03 o 
  -2  -9   3       13.06       14.97      3.93 o 
  -1  -9   3        1.23        0.73      3.54 o 
   0  -9   3       35.28       28.51      4.80 o 
   1  -9   3      444.82      450.18     29.81 o 
   2  -9   3      759.45      706.60     25.15 o 
   3  -9   3        5.99        8.67      2.97 o 
   4  -9   3       10.43       18.77      5.82 o 
   5  -9   3        0.74       -4.28      5.34 o 
   6  -9   3       51.06       34.11      6.25 o 
   7  -9   3        3.80       25.66     10.76 o 
  -6  -8   3       49.54       46.60      7.27 o 
  -5  -8   3       37.71       27.01      5.10 o 
  -4  -8   3       14.94       17.95      2.97 o 
  -3  -8   3      271.04      264.56     11.09 o 
  -2  -8   3       13.26       14.69      3.22 o 
  -1  -8   3       68.02       69.44      8.13 o 
   0  -8   3      186.68      180.01      6.82 o 
   1  -8   3        7.99        7.68      3.50 o 
   2  -8   3       36.41       35.60      7.57 o 
   3  -8   3       21.51       22.47     10.82 o 
   4  -8   3       33.63       46.14      5.36 o 
   5  -8   3      171.52      157.81      9.56 o 
   6  -8   3      242.27      244.15      9.70 o 
   7  -8   3        6.04       13.21      6.81 o 
  -6  -7   3       32.76       20.65      4.26 o 
  -5  -7   3       12.29       10.67      3.62 o 
  -4  -7   3       85.21       75.22      9.65 o 
  -3  -7   3       56.36       71.76      8.59 o 
  -2  -7   3        2.67        7.25      3.79 o 
  -1  -7   3       80.58       95.89      9.74 o 
   0  -7   3        6.23        6.34      2.01 o 
   1  -7   3     1445.05     1479.97     27.10 o 
   2  -7   3       65.21       77.57      6.09 o 
   3  -7   3      227.31      228.32     20.77 o 
   4  -7   3       40.14       49.41      9.56 o 
   5  -7   3       22.05       26.61     10.00 o 
   6  -7   3       11.90       19.92      9.66 o 
   7  -7   3        0.06        1.02      5.58 o 
  -7  -6   3        0.08        5.84      6.02 o 
  -6  -6   3        0.15        4.64      4.00 o 
  -5  -6   3       53.56       52.35      5.91 o 
  -4  -6   3       19.79       14.57      8.71 o 
  -3  -6   3       69.36       60.92      8.81 o 
  -2  -6   3      680.92      714.10     19.47 o 
  -1  -6   3       59.47       79.71      9.90 o 
   0  -6   3      984.18      979.51     14.76 o 
   1  -6   3      217.23      227.48     11.86 o 
   2  -6   3      237.57      209.65     11.00 o 
   3  -6   3       37.66       30.11      4.06 o 
   4  -6   3        1.98        4.86      4.39 o 
   5  -6   3      139.22      148.04     16.06 o 
   6  -6   3        0.40        1.05      3.77 o 
   7  -6   3       20.43       15.81      6.78 o 
  -7  -5   3        0.52       12.39      6.49 o 
  -6  -5   3       42.41       35.74      6.10 o 
  -5  -5   3      275.03      271.37     10.47 o 
  -4  -5   3       44.21       44.43      5.76 o 
  -3  -5   3       18.68       10.43      3.46 o 
  -2  -5   3       95.27       61.99     14.67 o 
  -1  -5   3        2.09        6.09      2.95 o 
   0  -5   3       15.13        7.92      2.18 o 
   1  -5   3      388.34      369.23     11.70 o 
   2  -5   3     2267.87     2358.78     48.74 o 
   3  -5   3      434.05      488.05     15.34 o 
   4  -5   3      202.47      188.63     10.62 o 
   5  -5   3      206.13      257.94     13.40 o 
   6  -5   3      271.39      252.79     21.37 o 
   7  -5   3       33.40       36.62      6.36 o 
   8  -5   3        2.48        8.32      3.82 o 
  -7  -4   3       11.03       13.88      5.15 o 
  -6  -4   3        0.49        1.69      3.25 o 
  -5  -4   3      133.34      115.37      6.95 o 
  -4  -4   3       81.13       92.67     10.37 o 
  -3  -4   3       55.60       58.05      7.56 o 
  -2  -4   3       87.05       85.86      7.03 o 
  -1  -4   3      140.51      138.18      2.41 o 
   0  -4   3       20.83       13.23      2.50 o 
   1  -4   3        1.23        2.76      2.77 o 
   2  -4   3     1900.43     1924.52     17.36 o 
   3  -4   3     2373.97     2576.29     35.75 o 
   4  -4   3      323.21      290.71     16.04 o 
   5  -4   3      425.86      373.88     15.51 o 
   6  -4   3        5.11       12.74      2.70 o 
   7  -4   3       35.33       33.58     17.00 o 
   8  -4   3       19.70       19.24      5.77 o 
  -7  -3   3        1.18       13.81      4.40 o 
  -6  -3   3        0.60        2.81      3.30 o 
  -5  -3   3       69.52       48.16     15.73 o 
  -4  -3   3       51.42       51.53      6.54 o 
  -3  -3   3       86.92       59.18      8.07 o 
  -2  -3   3        1.34        1.69      1.94 o 
  -1  -3   3     1414.10     1404.64     17.42 o 
   0  -3   3     2560.66     2350.93     18.20 o 
   1  -3   3    12157.25    11699.16     27.52 o 
   2  -3   3      191.52      194.06      8.33 o 
   3  -3   3     1540.96     1598.36     27.61 o 
   4  -3   3      219.07      233.09      9.47 o 
   5  -3   3     1751.05     1794.08     48.38 o 
   6  -3   3       82.30       76.21      8.64 o 
   7  -3   3       14.79       13.67      6.12 o 
   8  -3   3        1.97       16.08      5.29 o 
  -8  -2   3        4.29       11.86      3.64 o 
  -7  -2   3       16.03        9.68      6.06 o 
  -6  -2   3      297.66      303.92     17.15 o 
  -5  -2   3       28.61       34.81      5.66 o 
  -4  -2   3      193.12      227.38     42.58 o 
  -3  -2   3        4.54       11.59      3.84 o 
  -2  -2   3      396.89      329.25      6.70 o 
  -1  -2   3     1740.69     1553.83     17.97 o 
   0  -2   3    10320.49     9787.69     92.03 o 
   1  -2   3     3355.29     3204.89     25.10 o 
   2  -2   3     1181.42     1129.10     14.24 o 
   3  -2   3     1575.28     1479.29     23.80 o 
   4  -2   3       26.87       28.16      3.12 o 
   5  -2   3      232.22      260.72      7.25 o 
   6  -2   3       34.79       43.73      4.57 o 
   7  -2   3        0.06        9.76     11.24 o 
   8  -2   3       40.28       29.22     10.43 o 
  -8  -1   3       57.85       30.53     10.78 o 
  -7  -1   3       14.38       17.48      3.54 o 
  -6  -1   3        0.60        3.09      2.81 o 
  -5  -1   3      342.46      309.17      9.42 o 
  -4  -1   3       14.80       12.39      2.72 o 
  -3  -1   3      173.58      211.97      7.09 o 
  -2  -1   3     1038.26      939.25     11.94 o 
  -1  -1   3      212.93      249.36      4.95 o 
   0  -1   3     2493.44     1828.33      8.24 o 
   1  -1   3      147.39      155.65      3.71 o 
   2  -1   3     2783.87     2713.43     17.41 o 
   3  -1   3     1032.51     1165.89     16.74 o 
   4  -1   3      130.90      127.94      5.04 o 
   5  -1   3       27.11       22.97      7.63 o 
   6  -1   3       66.14       61.53      7.19 o 
   7  -1   3        6.71        2.52      5.32 o 
   8  -1   3        0.82        3.54      4.85 o 
  -8   0   3       13.56       13.89      4.91 o 
  -7   0   3       36.89       28.92      4.57 o 
  -6   0   3        1.29        4.30      4.36 o 
  -5   0   3      144.25      173.25      9.22 o 
  -4   0   3       54.22       53.03      6.41 o 
  -3   0   3     1180.23     1355.51     18.87 o 
  -2   0   3      335.82      352.48      6.87 o 
   2   0   3      273.02      241.53      7.49 o 
   3   0   3      210.46      192.96      3.64 o 
   4   0   3      119.57      121.89      5.00 o 
   5   0   3       47.57       59.97      8.15 o 
   6   0   3        1.08        2.52      3.25 o 
   7   0   3       19.79       21.30      6.90 o 
   8   0   3       35.12       33.88      6.52 o 
  -8   1   3        2.11        1.92     13.64 o 
  -7   1   3       16.65       16.18      4.22 o 
  -6   1   3       11.03       10.94      4.05 o 
  -5   1   3       62.76       72.19      8.91 o 
  -4   1   3        3.85       11.45      2.86 o 
  -3   1   3     1409.94     1467.94     18.41 o 
  -2   1   3      863.63      793.78     16.23 o 
  -1   1   3     7344.38     6703.75     35.61 o 
   0   1   3     6068.86     5838.49     48.96 o 
   1   1   3     1862.66     1799.71     38.23 o 
   2   1   3      261.94      190.61      5.37 o 
   3   1   3     5336.46     5904.47     59.44 o 
   4   1   3      102.76      116.98      4.17 o 
   5   1   3      183.96      174.74      6.35 o 
   6   1   3       23.65       27.01      5.00 o 
   7   1   3       47.97       39.47      9.29 o 
   8   1   3        3.27       15.14      4.66 o 
  -8   2   3       38.40       40.62      7.75 o 
  -7   2   3       18.21       16.10      3.60 o 
  -6   2   3      128.10      154.96     25.85 o 
  -5   2   3      190.85      199.46     12.38 o 
  -4   2   3      568.06      596.00      7.57 o 
  -3   2   3        1.30        4.97      2.79 o 
  -2   2   3      111.29       58.48      3.45 o 
  -1   2   3      220.78      189.14      5.13 o 
   1   2   3      916.58      877.95     11.54 o 
   2   2   3      362.71      349.36      8.77 o 
   3   2   3      239.47      280.36     10.35 o 
   4   2   3     1349.39     1416.92     27.10 o 
   5   2   3        7.20        7.98      2.92 o 
   6   2   3       54.87       53.15     11.05 o 
   7   2   3      150.73      139.40     35.04 o 
  -8   3   3       26.83       26.20      6.97 o 
  -7   3   3       20.83       26.09      4.50 o 
  -6   3   3      248.73      254.28     16.97 o 
  -5   3   3      165.52      151.17      9.26 o 
  -4   3   3      134.40      124.26     14.53 o 
  -3   3   3      292.99      304.13     11.16 o 
  -2   3   3      282.50      336.13      8.17 o 
  -1   3   3     1155.36     1125.27     13.77 o 
   0   3   3     1887.85     1896.63     14.08 o 
   1   3   3     1315.55     1263.44     13.95 o 
   2   3   3     1550.95     1639.69     14.19 o 
   3   3   3     2553.95     2725.47     37.34 o 
   4   3   3       68.70       66.48      7.48 o 
   5   3   3       36.66       41.69      6.50 o 
   6   3   3       25.86       30.06      6.20 o 
   7   3   3        0.29        6.11     10.35 o 
  -8   4   3       12.54       11.03      7.72 o 
  -7   4   3      121.53      114.69     11.01 o 
  -6   4   3       99.42      110.33     11.92 o 
  -5   4   3      481.86      484.38     15.56 o 
  -4   4   3       21.28       32.66      4.53 o 
  -3   4   3       48.28       38.67      4.04 o 
  -2   4   3      356.41      373.34      9.24 o 
  -1   4   3      769.02      692.11     14.22 o 
   0   4   3     1433.00     1525.85     31.27 o 
   1   4   3       26.81       14.62      1.99 o 
   2   4   3      260.91      214.32      7.10 o 
   3   4   3      929.58      919.80     25.05 o 
   4   4   3        8.42       17.90      2.92 o 
   5   4   3        2.83       -1.18      3.50 o 
   6   4   3        0.82       13.41      3.55 o 
   7   4   3        4.99        6.39      5.93 o 
  -8   5   3       14.60       21.42      6.59 o 
  -7   5   3        0.06        4.80      2.44 o 
  -6   5   3      195.23      181.71     12.62 o 
  -5   5   3      130.76      127.68      8.68 o 
  -4   5   3      535.12      611.66     16.97 o 
  -3   5   3      175.18      186.45      7.35 o 
  -2   5   3      290.27      271.66      7.05 o 
  -1   5   3      134.51      139.69      2.28 o 
   0   5   3      436.84      410.29     11.88 o 
   1   5   3      100.71       93.84      5.73 o 
   2   5   3     1140.91     1145.85     19.93 o 
   3   5   3      433.14      473.58     16.56 o 
   4   5   3      274.68      291.84     11.22 o 
   5   5   3       43.55       16.15      3.24 o 
   6   5   3        0.49       -0.59      4.86 o 
   7   5   3       30.78       31.89      6.99 o 
  -7   6   3       47.69       41.34      5.96 o 
  -6   6   3      132.51      119.64      8.86 o 
  -5   6   3       39.95       42.53      6.35 o 
  -4   6   3       80.87       94.93     12.43 o 
  -3   6   3        0.07        2.80      2.43 o 
  -2   6   3       27.95       18.22      2.48 o 
  -1   6   3       44.51       38.87      5.15 o 
   0   6   3     1497.41     1592.17     23.58 o 
   1   6   3     1981.97     2012.41     28.56 o 
   2   6   3       43.75       50.61      5.71 o 
   3   6   3      223.94      233.28      8.29 o 
   4   6   3      569.22      588.54     18.81 o 
   5   6   3       28.06       27.52      7.16 o 
   6   6   3        0.49        0.66      5.60 o 
   7   6   3        8.36       20.17      7.05 o 
  -7   7   3        5.47        6.64      5.03 o 
  -6   7   3        1.66        6.37      2.75 o 
  -5   7   3      108.63      107.23     11.06 o 
  -4   7   3       35.55       40.22      8.84 o 
  -3   7   3      174.09      177.51      8.83 o 
  -2   7   3      220.19      226.73     11.11 o 
  -1   7   3       19.67       23.78      3.77 o 
   0   7   3      139.95      141.48      4.19 o 
   1   7   3       85.08       73.83      6.88 o 
   2   7   3      522.73      573.56     31.02 o 
   3   7   3        0.18        2.14      2.69 o 
   4   7   3       12.44        9.48      3.74 o 
   5   7   3        5.30        6.78      4.22 o 
   6   7   3        1.53        6.68      4.35 o 
  -7   8   3        2.25        5.57      5.33 o 
  -6   8   3      327.32      341.62     10.93 o 
  -5   8   3       43.18       42.57      5.41 o 
  -4   8   3      255.33      234.86     15.22 o 
  -3   8   3      187.10      163.50      7.38 o 
  -2   8   3      726.20      720.98     23.69 o 
  -1   8   3      106.96       90.35      5.31 o 
   0   8   3      168.33      144.22      8.45 o 
   1   8   3        0.02        4.83      2.59 o 
   2   8   3       76.57       70.29      8.19 o 
   3   8   3       39.01       27.42      5.31 o 
   4   8   3      177.36      157.75     16.53 o 
   5   8   3       13.23        7.05      4.42 o 
   6   8   3       10.13        7.85      4.08 o 
  -7   9   3        6.94       12.72      5.36 o 
  -6   9   3        3.64        1.40      5.97 o 
  -5   9   3       20.68       22.50      9.77 o 
  -4   9   3      191.47      218.78     29.10 o 
  -3   9   3        0.30        2.58      5.34 o 
  -2   9   3      120.33      118.55     10.81 o 
  -1   9   3      124.64      144.21     22.52 o 
   0   9   3        0.12        4.34      3.15 o 
   1   9   3       21.78       31.23      3.89 o 
   2   9   3       22.66       15.09      3.08 o 
   3   9   3       54.03       53.05      6.71 o 
   4   9   3        9.00        5.78      3.75 o 
   5   9   3       17.50       15.01      3.87 o 
  -6  10   3       45.71       38.53      8.13 o 
  -5  10   3        1.55       -0.95      6.87 o 
  -4  10   3       35.17       37.61      7.66 o 
  -3  10   3       90.04      110.34     18.89 o 
  -2  10   3        0.08        1.73      4.32 o 
  -1  10   3      197.40      187.36     25.71 o 
   0  10   3       14.65       19.13      3.91 o 
   1  10   3       48.05       37.16      6.95 o 
   2  10   3       50.68       36.11      5.12 o 
   3  10   3        8.58       11.40      3.10 o 
   4  10   3       24.99       17.56      4.23 o 
   5  10   3       30.54       26.00      6.50 o 
  -6  11   3        9.75       20.13      6.99 o 
  -5  11   3        4.14        9.79      9.05 o 
  -4  11   3        0.10       -2.51      6.57 o 
  -3  11   3       39.11       45.55      7.95 o 
  -2  11   3       52.74       59.99      9.22 o 
  -1  11   3       13.15       12.30      6.83 o 
   0  11   3        6.50       13.88     11.20 o 
   1  11   3        6.51       12.65     13.52 o 
   2  11   3       26.43       18.94      4.69 o 
   3  11   3        9.57        6.36      3.34 o 
   4  11   3       10.35       10.89      2.40 o 
  -5  12   3        4.86        5.71      6.29 o 
  -4  12   3       44.65       37.71     19.21 o 
  -3  12   3        4.47        7.42      6.47 o 
  -2  12   3        2.07        6.65      6.19 o 
  -1  12   3        0.00        9.78      4.79 o 
   0  12   3       15.67       14.64      5.91 o 
   1  12   3        7.73        9.71      4.06 o 
   2  12   3        7.51        7.05      4.37 o 
   3  12   3        5.67        7.50      4.13 o 
   4  12   3        5.93       12.03      5.15 o 
  -4  13   3        1.40        6.43      5.19 o 
  -3  13   3       10.94       17.12     13.22 o 
  -2  13   3       42.29       43.85     10.25 o 
  -1  13   3       33.05       33.98      9.00 o 
   0  13   3        0.29        7.51      5.84 o 
   1  13   3       47.30       54.01     12.28 o 
   2  13   3        7.16        9.49      4.38 o 
   3  13   3        5.54       11.80      3.77 o 
  -3  14   3        2.06        6.76      5.90 o 
  -2  14   3        9.72       15.09      6.29 o 
  -1  14   3        4.59        1.05      6.32 o 
   0  14   3       49.12       19.67      9.80 o 
   1  14   3        0.10        6.75      4.63 o 
  -2 -14   4        4.87        5.04      3.36 o 
  -1 -14   4       30.25       20.27      7.83 o 
   0 -14   4        8.07       12.62      4.43 o 
   1 -14   4        8.00       13.33      5.71 o 
   2 -14   4        1.28       -1.59      6.04 o 
   3 -14   4        6.42        6.78      4.97 o 
  -3 -13   4        0.08        6.41      3.20 o 
  -2 -13   4       18.10       10.38      3.71 o 
  -1 -13   4        8.76        8.93      4.52 o 
   0 -13   4      252.87      245.92     22.96 o 
   1 -13   4       98.08      101.68     17.32 o 
   2 -13   4      172.26      171.89     21.40 o 
   3 -13   4       15.08       18.12      6.93 o 
   4 -13   4        4.16       -1.76      6.10 o 
  -4 -12   4       67.73       50.93      9.14 o 
  -3 -12   4       13.74       14.35      4.54 o 
  -2 -12   4      137.47      114.65     15.24 o 
  -1 -12   4       93.28       78.82      7.21 o 
   0 -12   4       44.26       43.70      5.56 o 
   1 -12   4        9.59        9.58      3.75 o 
   2 -12   4      297.67      271.65     31.58 o 
   3 -12   4       17.16       20.62      5.24 o 
   4 -12   4        8.42        7.93      3.59 o 
   5 -12   4       10.43       12.80      5.92 o 
  -4 -11   4       22.69       17.51      5.30 o 
  -3 -11   4       55.17       37.54      6.08 o 
  -2 -11   4      160.59      150.82     17.51 o 
  -1 -11   4      476.81      488.97     21.80 o 
   0 -11   4      152.47      182.57     26.17 o 
   1 -11   4      103.48      108.13     11.87 o 
   2 -11   4      169.47      182.57      6.57 o 
   3 -11   4      302.12      305.49     19.57 o 
   4 -11   4       11.11       12.33      8.21 o 
   5 -11   4       44.08       31.28      8.28 o 
   6 -11   4        0.04        5.92      5.54 o 
  -5 -10   4       88.19       86.63     12.07 o 
  -4 -10   4        8.42        9.41      4.25 o 
  -3 -10   4      492.33      548.58     21.61 o 
  -2 -10   4      275.00      283.31     14.56 o 
  -1 -10   4      147.75      126.06     12.99 o 
   0 -10   4      170.52      143.70     16.85 o 
   1 -10   4     2503.66     2752.34     52.37 o 
   2 -10   4       32.27       47.33      8.58 o 
   3 -10   4      525.90      519.00     22.88 o 
   4 -10   4       96.29       91.41     11.06 o 
   5 -10   4       73.95       75.97      6.67 o 
   6 -10   4        4.96        6.90      4.83 o 
  -6  -9   4       11.51        9.63      4.38 o 
  -5  -9   4       29.38       27.25      4.30 o 
  -4  -9   4       13.34       11.53      3.76 o 
  -3  -9   4       25.12       31.01      8.09 o 
  -2  -9   4      782.13      825.95     27.66 o 
  -1  -9   4       79.99      105.08     13.86 o 
   0  -9   4      456.96      469.66     14.17 o 
   1  -9   4        3.45        3.38      2.72 o 
   2  -9   4      175.71      182.97      6.78 o 
   3  -9   4       67.34       62.90      6.78 o 
   4  -9   4        4.34        3.28      3.19 o 
   5  -9   4       15.08       30.93      4.62 o 
   6  -9   4        5.97        5.43      3.06 o 
   7  -9   4       17.19        8.50      5.32 o 
  -6  -8   4       61.17       75.54     11.32 o 
  -5  -8   4        0.43        3.83      3.11 o 
  -4  -8   4      283.18      299.43     12.59 o 
  -3  -8   4      486.48      499.31     19.69 o 
  -2  -8   4        1.14       -0.66      3.12 o 
  -1  -8   4      247.66      250.21     14.81 o 
   0  -8   4      187.80      183.70      6.70 o 
   1  -8   4      294.49      296.18     11.41 o 
   2  -8   4       26.58       25.78      5.19 o 
   3  -8   4      484.60      528.80     16.49 o 
   4  -8   4       70.54       58.56      6.46 o 
   5  -8   4       32.64       37.70      6.97 o 
   6  -8   4        7.39       11.60      9.32 o 
   7  -8   4        0.69       14.22      8.12 o 
  -6  -7   4        0.67        2.82      5.02 o 
  -5  -7   4      109.44      118.40     15.04 o 
  -4  -7   4       58.48       60.62      9.75 o 
  -3  -7   4      416.91      439.04     19.89 o 
  -2  -7   4       18.30       11.64      4.59 o 
  -1  -7   4      531.78      521.40     16.99 o 
   0  -7   4      740.43      729.51     23.73 o 
   1  -7   4      397.00      424.11     12.61 o 
   2  -7   4      167.20      178.19     12.49 o 
   3  -7   4      178.08      212.97     12.24 o 
   4  -7   4       21.50       13.85      3.56 o 
   5  -7   4      138.90      154.14     12.72 o 
   6  -7   4        0.02        7.03      3.73 o 
   7  -7   4       19.25       17.90      9.92 o 
  -7  -6   4        0.78        5.51      7.86 o 
  -6  -6   4       43.59       51.37      8.80 o 
  -5  -6   4       41.64       43.11      5.13 o 
  -4  -6   4      258.75      253.66     11.58 o 
  -3  -6   4       26.36       29.50      5.03 o 
  -2  -6   4       68.54       61.65      8.56 o 
  -1  -6   4      159.31      137.51      7.99 o 
   0  -6   4      180.87      169.80     12.71 o 
   1  -6   4      546.38      625.78     18.47 o 
   2  -6   4      515.91      500.05     14.53 o 
   3  -6   4      111.37      110.08     11.21 o 
   4  -6   4      744.56      739.57     20.26 o 
   5  -6   4        7.75        9.02      3.18 o 
   6  -6   4       42.96       50.37      7.66 o 
   7  -6   4       27.67       31.03      8.83 o 
  -7  -5   4       21.19       20.60      8.04 o 
  -6  -5   4      123.72      123.05     15.00 o 
  -5  -5   4       14.84       15.64      4.99 o 
  -4  -5   4      496.08      499.79     28.81 o 
  -3  -5   4        9.26        9.34      2.45 o 
  -2  -5   4      355.32      376.34     11.83 o 
  -1  -5   4       64.07       71.49      4.40 o 
   0  -5   4      312.18      317.08     10.50 o 
   1  -5   4      777.58      805.31     23.21 o 
   2  -5   4      212.88      218.72      9.31 o 
   3  -5   4        0.59        0.32      2.75 o 
   4  -5   4        8.31       16.84      4.46 o 
   5  -5   4       83.89       66.12     10.61 o 
   6  -5   4       50.51       46.67      5.51 o 
   7  -5   4       53.81       50.60      9.57 o 
   8  -5   4        0.37       12.50      9.58 o 
  -7  -4   4       70.04       64.25      8.59 o 
  -6  -4   4       11.49        5.73      3.00 o 
  -5  -4   4      427.29      465.25     17.63 o 
  -4  -4   4       91.22       95.04     11.43 o 
  -3  -4   4        2.60        1.79      2.52 o 
  -2  -4   4      601.19      600.45     21.93 o 
  -1  -4   4       27.39       23.31      2.63 o 
   0  -4   4     3589.09     3605.93     30.97 o 
   1  -4   4     1406.71     1517.65     17.21 o 
   2  -4   4      767.14      844.60     18.06 o 
   3  -4   4      142.47      139.09      7.13 o 
   4  -4   4       12.34       13.39      2.71 o 
   5  -4   4        0.08        5.86      3.59 o 
   6  -4   4       71.26       70.72     10.03 o 
   7  -4   4       18.05       13.87      4.95 o 
   8  -4   4       19.42       11.01      3.53 o 
  -7  -3   4       48.12       56.63     10.07 o 
  -6  -3   4       14.42       20.16      6.00 o 
  -5  -3   4       53.54       54.80      7.15 o 
  -4  -3   4      617.73      593.32     27.00 o 
  -3  -3   4       35.15       31.41      5.19 o 
  -2  -3   4       78.06       74.15      6.30 o 
  -1  -3   4     1195.84     1229.24     15.25 o 
   0  -3   4     2339.77     2256.28     17.56 o 
   1  -3   4        6.68        5.46      1.12 o 
   2  -3   4       18.58       17.96      1.84 o 
   3  -3   4       54.37       63.73      7.91 o 
   4  -3   4        6.74        5.46      3.36 o 
   5  -3   4      428.04      438.32     22.59 o 
   6  -3   4       42.54       34.38      6.96 o 
   7  -3   4        2.43        7.33      3.80 o 
   8  -3   4        2.30       -3.82      6.11 o 
  -8  -2   4        8.60        9.46      5.14 o 
  -7  -2   4       62.42       86.04     12.71 o 
  -6  -2   4       65.65       58.32      6.82 o 
  -5  -2   4       54.17       54.61     13.88 o 
  -4  -2   4      269.78      257.22      7.21 o 
  -3  -2   4      103.32      131.99      8.77 o 
  -2  -2   4        4.20        6.17      1.79 o 
  -1  -2   4     2737.60     2645.45     14.22 o 
   0  -2   4      369.72      343.34      6.13 o 
   1  -2   4       78.10       84.49      2.40 o 
   2  -2   4       14.95       19.19      2.10 o 
   3  -2   4      248.20      239.41     11.00 o 
   4  -2   4       29.38       31.33      4.38 o 
   5  -2   4      142.72      132.82      9.71 o 
   6  -2   4       59.26       59.47     10.18 o 
   7  -2   4        0.10       12.60      6.76 o 
   8  -2   4        0.13        7.59      6.34 o 
  -8  -1   4       15.14       26.51      8.73 o 
  -7  -1   4        4.07       12.23      3.81 o 
  -6  -1   4        9.18       10.07      4.21 o 
  -5  -1   4        3.28        3.36      3.32 o 
  -4  -1   4      731.32      661.02     13.53 o 
  -3  -1   4      253.53      325.65      9.59 o 
  -2  -1   4     1238.37     1263.05     17.07 o 
  -1  -1   4      887.17      910.13     14.52 o 
   0  -1   4     7821.37     7086.92     37.70 o 
   1  -1   4      259.59      293.64      8.39 o 
   2  -1   4       57.52       56.77      4.78 o 
   3  -1   4      305.65      253.18      8.73 o 
   4  -1   4      225.34      221.89      5.66 o 
   5  -1   4      491.02      506.59     15.36 o 
   6  -1   4       14.11       17.10      4.98 o 
   7  -1   4       10.14       19.61      6.05 o 
   8  -1   4       18.22       13.88      4.50 o 
  -8   0   4        1.62       10.71      4.29 o 
  -7   0   4        1.41        3.08      2.68 o 
  -6   0   4       28.88       22.16      4.31 o 
  -5   0   4      112.53      122.81     15.78 o 
  -4   0   4      413.69      411.47     18.30 o 
  -3   0   4      156.02      201.29      7.98 o 
  -2   0   4     2998.74     3002.92     46.11 o 
  -1   0   4     1583.06     1596.64     42.99 o 
   0   0   4      387.96      391.27      7.16 o 
   1   0   4       69.30      102.13      4.96 o 
   2   0   4     4100.72     4046.84     76.66 o 
   3   0   4       63.71       74.80      1.83 o 
   4   0   4      144.44      127.27      2.42 o 
   5   0   4      206.37      215.19     10.63 o 
   6   0   4      193.84      198.24     30.30 o 
   7   0   4       11.78       25.75      7.93 o 
   8   0   4       75.54       76.03     21.56 o 
  -8   1   4        3.49        6.70      7.80 o 
  -7   1   4       11.56        0.36      4.13 o 
  -6   1   4       73.55       62.80      7.96 o 
  -5   1   4      189.52      184.43      9.43 o 
  -4   1   4        3.99        5.38      2.54 o 
  -3   1   4       40.08       61.36     15.09 o 
  -2   1   4        0.01       -0.21      1.73 o 
  -1   1   4     5928.24     5815.57     41.17 o 
   0   1   4     1754.68     1596.52     15.56 o 
   1   1   4     1011.56      902.68      9.27 o 
   2   1   4     2958.08     2878.38     20.57 o 
   3   1   4      960.82     1091.17     14.15 o 
   4   1   4      112.43      106.30      9.92 o 
   5   1   4       54.06       61.01      6.63 o 
   6   1   4        3.89       19.52      4.93 o 
   7   1   4       17.45        9.12      5.11 o 
   8   1   4      108.41       90.94     14.09 o 
  -8   2   4        2.79        5.94      8.31 o 
  -7   2   4       18.62       13.60      4.08 o 
  -6   2   4       29.37       26.69      4.97 o 
  -5   2   4        4.75        0.25      4.21 o 
  -4   2   4      269.83      324.58     12.77 o 
  -3   2   4       71.25      102.40     12.45 o 
  -2   2   4       17.19       30.25      3.33 o 
  -1   2   4    12533.59    11664.90     27.86 o 
   0   2   4     7558.81     6876.14     57.73 o 
   1   2   4        3.34        8.80      1.55 o 
   2   2   4      141.96      169.47      2.71 o 
   3   2   4      159.91      198.04      7.63 o 
   4   2   4       31.63       23.85      3.64 o 
   5   2   4      265.43      272.04     10.57 o 
   6   2   4       51.81       38.77      8.11 o 
   7   2   4        0.13       15.50      5.72 o 
  -8   3   4        2.81       15.09      5.81 o 
  -7   3   4        8.56        8.72      5.40 o 
  -6   3   4       30.06       28.46      4.23 o 
  -5   3   4       37.87       28.86      5.01 o 
  -4   3   4      123.29      167.51      9.88 o 
  -3   3   4       34.90       36.53      4.47 o 
  -2   3   4       26.95       35.38      3.66 o 
  -1   3   4     1345.89     1274.79     15.45 o 
   1   3   4      573.90      537.66      8.70 o 
   2   3   4        0.68        7.62      2.14 o 
   3   3   4        0.25        3.01      3.30 o 
   4   3   4      222.00      193.87     12.27 o 
   5   3   4       38.19       49.01      6.33 o 
   6   3   4       30.86       48.66      7.56 o 
   7   3   4       39.35       23.33     16.36 o 
  -8   4   4        0.11        7.73      3.96 o 
  -7   4   4       53.88       45.69      6.54 o 
  -6   4   4        5.23        6.14      3.67 o 
  -5   4   4       60.49       69.17      6.89 o 
  -4   4   4       20.17       35.30      4.70 o 
  -3   4   4      761.77      767.96     20.78 o 
  -2   4   4      485.53      545.96     15.88 o 
  -1   4   4      160.41      128.40      6.73 o 
   0   4   4        0.07        3.36      1.49 o 
   1   4   4      943.43      967.27     14.05 o 
   2   4   4        3.26        1.63      2.27 o 
   3   4   4      253.89      236.86      6.58 o 
   4   4   4      121.21      132.54     15.35 o 
   5   4   4       50.32       66.71      9.49 o 
   6   4   4        3.69       12.63      5.19 o 
   7   4   4        3.35        8.21      6.83 o 
  -8   5   4        0.00        3.20      3.45 o 
  -7   5   4        6.19        4.01      4.16 o 
  -6   5   4       52.66       39.95      6.55 o 
  -5   5   4       30.96       27.73      4.15 o 
  -4   5   4      463.86      479.15     14.72 o 
  -3   5   4      249.15      235.39      6.26 o 
  -2   5   4       17.95       26.49      4.07 o 
  -1   5   4     6391.54     6386.71     70.66 o 
   0   5   4     2003.82     2289.22     25.44 o 
   1   5   4      960.78      921.44     12.20 o 
   2   5   4      298.86      374.78     26.27 o 
   3   5   4      929.39      926.61     18.96 o 
   4   5   4       53.51       46.69      6.14 o 
   5   5   4      333.03      354.69     12.59 o 
   6   5   4        0.77        6.21      7.49 o 
   7   5   4       18.65       12.07      9.20 o 
  -7   6   4       14.95       13.21      4.39 o 
  -6   6   4      125.28      102.61     11.13 o 
  -5   6   4       25.63       24.19      5.88 o 
  -4   6   4      230.13      255.30     11.62 o 
  -3   6   4      112.94      119.19      7.08 o 
  -2   6   4     1345.46     1402.31     17.28 o 
  -1   6   4       19.82       20.00      2.86 o 
   0   6   4      444.99      358.72     18.05 o 
   1   6   4       45.07       46.64      5.74 o 
   2   6   4      796.42      839.38     18.23 o 
   3   6   4       22.09       18.36      3.77 o 
   4   6   4      151.44      158.13     17.06 o 
   5   6   4       21.11       20.54      8.68 o 
   6   6   4       38.32       56.91      9.34 o 
   7   6   4        0.03        6.28     12.99 o 
  -7   7   4       62.76       23.85      9.34 o 
  -6   7   4       47.71       35.67      6.48 o 
  -5   7   4        9.48       13.25      4.00 o 
  -4   7   4      471.36      523.65     11.47 o 
  -3   7   4       10.87       13.36      4.20 o 
  -2   7   4      642.99      632.99     15.15 o 
  -1   7   4      881.31      906.35     14.47 o 
   0   7   4      317.18      299.64      7.71 o 
   1   7   4     1358.52     1561.46     31.10 o 
   2   7   4      488.94      453.93     12.10 o 
   3   7   4      202.14      202.77     13.57 o 
   4   7   4      271.39      318.98      9.99 o 
   5   7   4       48.93       44.42     12.34 o 
   6   7   4       31.25       21.33      5.13 o 
  -7   8   4        0.50        3.58      4.87 o 
  -6   8   4       39.44       38.01      8.91 o 
  -5   8   4      141.14      131.48     21.89 o 
  -4   8   4        0.31        1.13      2.88 o 
  -3   8   4      606.78      649.31     19.50 o 
  -2   8   4       11.17        9.50      2.44 o 
  -1   8   4      962.74      928.62     15.58 o 
   0   8   4        0.52        0.57      1.87 o 
   1   8   4      604.49      632.89     20.73 o 
   2   8   4       22.93       25.51      5.27 o 
   3   8   4       84.61       71.63      9.07 o 
   4   8   4        0.17        0.15      2.18 o 
   5   8   4       26.59       18.94     11.51 o 
   6   8   4        5.58        6.63     10.73 o 
  -7   9   4        0.07       10.54     29.73 o 
  -6   9   4        9.76       11.79      5.72 o 
  -5   9   4      214.14      250.56     33.33 o 
  -4   9   4       34.33       24.89      5.61 o 
  -3   9   4      650.70      717.44     30.80 o 
  -2   9   4      234.25      270.64     24.87 o 
  -1   9   4       11.78       13.76      3.66 o 
   0   9   4       50.58       38.08      5.83 o 
   1   9   4      497.98      490.15     10.20 o 
   2   9   4        2.81        8.27      6.11 o 
   3   9   4       48.43       51.89      6.48 o 
   4   9   4       14.16       12.47      4.07 o 
   5   9   4        0.62        8.82      3.74 o 
  -6  10   4      100.08       87.09     14.81 o 
  -5  10   4      128.01      140.63     19.90 o 
  -4  10   4        2.88       10.11      5.85 o 
  -3  10   4       58.75       52.22     10.73 o 
  -2  10   4      261.89      266.90     46.45 o 
  -1  10   4       67.98       71.80     13.19 o 
   0  10   4      170.82      156.07     11.62 o 
   1  10   4       81.52       66.33      7.56 o 
   2  10   4       86.60       87.27      8.20 o 
   3  10   4        4.20        4.67      3.22 o 
   4  10   4      136.40      125.84     15.90 o 
   5  10   4       29.97       22.94      8.68 o 
  -6  11   4        4.13       14.41      5.36 o 
  -5  11   4       95.43       98.48     26.24 o 
  -4  11   4       28.28       24.38      6.34 o 
  -3  11   4      165.36      146.41     24.90 o 
  -2  11   4       10.95       22.22      6.21 o 
  -1  11   4      131.88      107.48     18.39 o 
   0  11   4       74.93       71.33      8.60 o 
   1  11   4       93.43      101.56     15.22 o 
   2  11   4       59.66       43.19     10.84 o 
   3  11   4       35.21       42.19     11.69 o 
   4  11   4        5.02        9.86      2.90 o 
  -5  12   4       64.51       83.07     17.41 o 
  -4  12   4       32.96       37.02      7.03 o 
  -3  12   4       47.55       57.09      8.28 o 
  -2  12   4       12.75       30.76      7.74 o 
  -1  12   4       13.21        6.59      4.53 o 
   0  12   4        3.31       11.25      5.83 o 
   1  12   4       30.51       28.12      6.60 o 
   2  12   4       53.21       41.40     11.22 o 
   3  12   4       11.22        5.43      4.12 o 
  -4  13   4       55.19       48.50      9.22 o 
  -3  13   4        2.22        2.06      6.36 o 
  -2  13   4       65.71       89.83     20.32 o 
  -1  13   4        3.67        0.97      4.63 o 
   0  13   4       12.21       15.96      5.65 o 
   1  13   4       11.20       24.37      7.41 o 
   2  13   4       18.34       18.01      7.58 o 
  -3  14   4        0.01       13.64      3.63 o 
  -2  14   4       65.98       89.88     13.23 o 
  -1  14   4        5.51        8.65      3.74 o 
   0  14   4        0.43        2.52      3.37 o 
   1  14   4       17.27       10.57      3.38 o 
  -2 -14   5       27.51       26.55      8.66 o 
  -1 -14   5        0.68       -5.27      5.27 o 
   0 -14   5        1.15        0.33      3.67 o 
   1 -14   5        0.45        9.10      4.86 o 
   2 -14   5       18.61       17.56      6.31 o 
   3 -14   5       11.96       11.56      5.08 o 
  -3 -13   5        0.90       16.84      5.48 o 
  -2 -13   5        1.68        5.68      3.53 o 
  -1 -13   5        5.65        3.32      3.86 o 
   0 -13   5       12.01        8.13      4.33 o 
   1 -13   5      112.88      102.09     13.36 o 
   2 -13   5        2.11       -0.01      6.59 o 
   3 -13   5       34.73       34.57     10.95 o 
   4 -13   5        3.92       16.39      4.82 o 
  -4 -12   5       15.83       12.70     12.11 o 
  -3 -12   5        0.08        5.45      3.22 o 
  -2 -12   5       15.08       14.84      4.99 o 
  -1 -12   5        9.99        7.55      3.24 o 
   0 -12   5        9.13        9.78      5.29 o 
   1 -12   5       50.56       51.72     11.05 o 
   2 -12   5       35.50       34.24      5.23 o 
   3 -12   5        1.77        5.04      4.34 o 
   4 -12   5        2.06       14.67      6.02 o 
   5 -12   5        1.57       10.14      4.68 o 
  -4 -11   5       63.90       37.61      7.06 o 
  -3 -11   5       24.66       18.27      3.77 o 
  -2 -11   5        3.70       11.36      5.71 o 
  -1 -11   5       42.58       47.26      6.68 o 
   0 -11   5       31.18       34.97      5.17 o 
   1 -11   5       16.71       23.38      3.95 o 
   2 -11   5       23.39       15.30      3.98 o 
   3 -11   5        8.30        7.81      2.91 o 
   4 -11   5        0.66        4.13      3.38 o 
   5 -11   5        1.40       13.37      8.38 o 
   6 -11   5       19.80       23.71      9.25 o 
  -5 -10   5        2.36       10.73      3.38 o 
  -4 -10   5        0.40        7.41      2.37 o 
  -3 -10   5       13.95       15.15      3.51 o 
  -2 -10   5       32.89       23.87      5.57 o 
  -1 -10   5        3.68        1.37      4.37 o 
   0 -10   5        2.41        8.95      3.75 o 
   1 -10   5       83.81      113.41     11.59 o 
   2 -10   5        6.69        8.57      4.45 o 
   3 -10   5        4.88        4.72      4.68 o 
   4 -10   5       55.57       48.57      5.96 o 
   5 -10   5       21.72       10.58      4.36 o 
   6 -10   5       52.27       53.18      7.86 o 
  -6  -9   5       18.84       11.94      3.59 o 
  -5  -9   5       10.22        6.98      3.51 o 
  -4  -9   5       95.47      101.30     14.88 o 
  -3  -9   5      230.71      258.02     11.83 o 
  -2  -9   5       22.57       24.60      3.69 o 
  -1  -9   5      435.21      414.87      8.92 o 
   0  -9   5      497.96      514.73     17.92 o 
   1  -9   5       15.17       16.17      4.71 o 
   2  -9   5        1.68        0.56      3.89 o 
   3  -9   5      123.88      121.16     14.43 o 
   4  -9   5      100.06      112.21     12.74 o 
   5  -9   5       30.46       37.77     10.04 o 
   6  -9   5        6.07        8.74      5.18 o 
   7  -9   5        8.09       13.79      4.31 o 
  -6  -8   5       11.79        8.88      4.04 o 
  -5  -8   5       17.06       21.92      3.61 o 
  -4  -8   5       15.39       18.31      3.26 o 
  -3  -8   5      108.97      116.18     15.10 o 
  -2  -8   5      206.27      216.56      7.30 o 
  -1  -8   5       65.77       94.24      9.93 o 
   0  -8   5      290.77      301.85     11.17 o 
   1  -8   5      290.05      291.00     14.72 o 
   2  -8   5       77.61       89.11      7.45 o 
   3  -8   5      110.76      115.67     12.33 o 
   4  -8   5       29.40       21.48      6.08 o 
   5  -8   5        0.57        9.23      4.02 o 
   6  -8   5       91.55       79.70      6.31 o 
   7  -8   5        0.07        6.28      4.78 o 
  -6  -7   5        0.21        7.21      4.17 o 
  -5  -7   5        1.43       -2.24      5.37 o 
  -4  -7   5      291.30      343.32     10.85 o 
  -3  -7   5      457.07      427.49     12.43 o 
  -2  -7   5      330.96      342.70     12.42 o 
  -1  -7   5        4.58       11.47      5.06 o 
   0  -7   5      128.45      132.30     15.91 o 
   1  -7   5        3.12        8.46      3.58 o 
   2  -7   5       67.06       57.49      6.91 o 
   3  -7   5        2.96        9.84      2.95 o 
   4  -7   5      140.60      145.24      7.66 o 
   5  -7   5        0.01        3.19      5.67 o 
   6  -7   5        7.72        8.83      2.62 o 
   7  -7   5        4.06        3.60      3.78 o 
  -7  -6   5       20.27       18.02      8.22 o 
  -6  -6   5        0.36       -1.08      2.80 o 
  -5  -6   5       26.89       31.13      8.54 o 
  -4  -6   5      135.17      164.06     14.50 o 
  -3  -6   5      734.55      723.39     23.09 o 
  -2  -6   5       46.19       46.66      5.58 o 
  -1  -6   5      536.30      546.14     17.70 o 
   0  -6   5        0.39        2.83      3.92 o 
   1  -6   5       44.05       71.03      7.97 o 
   2  -6   5       58.54       61.70      7.96 o 
   3  -6   5      582.62      578.78     16.61 o 
   4  -6   5      206.29      220.03      9.25 o 
   5  -6   5        1.11        2.94      3.60 o 
   6  -6   5        4.37        6.17      3.26 o 
   7  -6   5       22.35       22.23      6.78 o 
  -7  -5   5       20.77       24.07      5.50 o 
  -6  -5   5       20.47       30.33      5.14 o 
  -5  -5   5        1.03        6.91      3.27 o 
  -4  -5   5      282.64      283.73      8.10 o 
  -3  -5   5      658.29      603.30     13.74 o 
  -2  -5   5      599.99      595.66     16.54 o 
  -1  -5   5       21.80       30.95      4.59 o 
   0  -5   5     1205.19     1228.17     21.15 o 
   1  -5   5     1711.73     1713.15     30.47 o 
   2  -5   5        7.24       -1.11      3.06 o 
   3  -5   5      778.74      790.93     15.45 o 
   4  -5   5      787.63      778.72     26.74 o 
   5  -5   5      480.89      477.27     17.21 o 
   6  -5   5       58.31       49.50      7.98 o 
   7  -5   5       11.14        9.75      4.21 o 
  -7  -4   5        2.67       -2.47      2.77 o 
  -6  -4   5       14.01       21.41      5.76 o 
  -5  -4   5      200.09      201.44     19.06 o 
  -4  -4   5       47.06       47.61      5.33 o 
  -3  -4   5       56.08       75.11      7.32 o 
  -2  -4   5      101.75       66.88      8.20 o 
  -1  -4   5      443.26      483.94     10.65 o 
   0  -4   5      370.54      442.79     15.08 o 
   1  -4   5     2245.35     2378.00     45.99 o 
   2  -4   5     1799.69     1699.39     27.84 o 
   3  -4   5       35.69       43.21      5.37 o 
   4  -4   5      303.55      309.95     13.17 o 
   5  -4   5      163.02      135.46     14.01 o 
   6  -4   5       50.68       43.17      7.04 o 
   7  -4   5      183.10      195.19     19.21 o 
   8  -4   5       25.31       38.14      8.03 o 
  -7  -3   5       45.28       46.63     15.19 o 
  -6  -3   5       66.59       55.98      4.12 o 
  -5  -3   5       60.14       60.69      6.89 o 
  -4  -3   5      196.30      191.27      6.13 o 
  -3  -3   5     1161.73     1162.21     22.03 o 
  -2  -3   5      145.32      147.60      2.82 o 
  -1  -3   5     1159.66      997.16     20.90 o 
   0  -3   5       14.25       14.09      2.00 o 
   1  -3   5     6329.94     6066.70     51.95 o 
   2  -3   5     1216.64     1104.17     15.93 o 
   3  -3   5     1880.53     1850.78     25.48 o 
   4  -3   5      141.46      161.73     11.01 o 
   5  -3   5      310.70      319.99     13.40 o 
   6  -3   5       88.08      119.72     17.92 o 
   7  -3   5       43.37       46.77     14.97 o 
   8  -3   5        0.03       -0.90      4.99 o 
  -8  -2   5       32.32       27.75     10.42 o 
  -7  -2   5        9.38        8.28      3.23 o 
  -6  -2   5      268.80      260.35     16.47 o 
  -5  -2   5     2024.09     2075.69     60.60 o 
  -4  -2   5       97.42      105.20      7.92 o 
  -3  -2   5        7.73        5.78      5.45 o 
  -2  -2   5     3110.24     3105.12     22.47 o 
  -1  -2   5     2608.91     2427.93     31.58 o 
   0  -2   5     2518.92     2499.81     21.09 o 
   1  -2   5     1861.15     1691.99     21.51 o 
   2  -2   5      331.22      322.32     18.43 o 
   3  -2   5      704.16      653.98     15.92 o 
   4  -2   5      191.75      183.58      4.76 o 
   5  -2   5        9.48        8.97      5.20 o 
   6  -2   5       85.64       74.67     13.62 o 
   7  -2   5        0.35       11.01      4.92 o 
   8  -2   5       31.93       31.54      7.71 o 
  -8  -1   5      203.55      200.93     45.54 o 
  -7  -1   5      112.47       90.00     11.06 o 
  -6  -1   5      398.31      423.74     29.35 o 
  -5  -1   5       31.39       35.83      6.37 o 
  -4  -1   5      430.46      428.16     14.84 o 
  -3  -1   5      847.05      913.64     27.44 o 
  -2  -1   5      828.85      781.02     14.19 o 
  -1  -1   5        7.71       10.92      1.59 o 
   0  -1   5     3098.88     3106.81     17.62 o 
   1  -1   5      243.67      231.25      5.29 o 
   2  -1   5      250.26      207.41      4.97 o 
   3  -1   5      371.47      429.33     12.88 o 
   4  -1   5      490.25      484.03     12.30 o 
   5  -1   5      798.53      772.56     22.05 o 
   6  -1   5       30.22       31.06      9.20 o 
   7  -1   5        4.98        0.22      6.86 o 
   8  -1   5        0.11        5.73      5.11 o 
  -8   0   5        4.45        5.03      3.37 o 
  -7   0   5        5.68        9.20      2.99 o 
  -6   0   5      489.37      493.97     15.33 o 
  -5   0   5      566.32      547.07     16.18 o 
  -4   0   5       62.19       70.17      9.48 o 
  -3   0   5       45.92       39.57      4.96 o 
  -2   0   5      904.23      878.73     11.83 o 
  -1   0   5     2600.70     2641.08     21.67 o 
   0   0   5     2705.67     2756.15     19.38 o 
   1   0   5     6867.19     6147.59     42.74 o 
   2   0   5      445.73      411.55     11.46 o 
   3   0   5     1927.61     1980.90     59.78 o 
   4   0   5       27.45       30.40      3.85 o 
   5   0   5      231.98      259.37      7.39 o 
   6   0   5       70.82       48.49     15.07 o 
   7   0   5      229.50      244.27     34.32 o 
   8   0   5       37.70       52.40      8.25 o 
  -8   1   5        2.36       12.46      5.63 o 
  -7   1   5      163.76      172.06     30.44 o 
  -6   1   5        8.05        7.52      4.12 o 
  -5   1   5      446.89      453.12      7.35 o 
  -4   1   5      263.26      246.90      7.24 o 
  -3   1   5      209.34      202.41      7.93 o 
  -2   1   5      286.89      376.55      7.90 o 
  -1   1   5    10663.77    10227.85     20.11 o 
   1   1   5      134.56       96.59      4.17 o 
   2   1   5      312.13      368.32     18.83 o 
   3   1   5      651.74      613.24     14.44 o 
   4   1   5      432.48      409.06     12.12 o 
   5   1   5        7.77        3.69      3.46 o 
   6   1   5        1.14        4.50      4.35 o 
   7   1   5        5.22       13.62      6.99 o 
  -8   2   5       56.96       59.85     11.94 o 
  -7   2   5       30.96       45.43      5.24 o 
  -6   2   5      156.52      150.40     14.58 o 
  -5   2   5        6.25       10.22      3.35 o 
  -4   2   5      342.62      325.42     12.62 o 
  -3   2   5      555.03      614.21     11.95 o 
  -2   2   5      241.87      196.27      5.55 o 
  -1   2   5     1864.56     1832.46      8.55 o 
   0   2   5     2541.09     2347.82     13.29 o 
   1   2   5      864.78      827.39     10.51 o 
   2   2   5      645.68      652.54      9.80 o 
   3   2   5      309.98      304.05     11.49 o 
   4   2   5      266.07      290.42      9.57 o 
   5   2   5        0.52        5.99      4.39 o 
   6   2   5       18.93       32.72      6.14 o 
   7   2   5       12.26       28.63      7.95 o 
  -8   3   5       62.81       46.15      6.87 o 
  -7   3   5       40.95       33.88      9.11 o 
  -6   3   5      381.61      394.08     18.56 o 
  -5   3   5      120.50      124.50     17.17 o 
  -4   3   5       20.47       16.47      3.41 o 
  -3   3   5       44.57       49.74      6.87 o 
  -2   3   5      923.82      874.34     13.83 o 
  -1   3   5     1142.57     1156.00     14.12 o 
   0   3   5      252.06      208.50      4.76 o 
   1   3   5      623.38      639.92      8.68 o 
   2   3   5      474.31      551.07      9.28 o 
   3   3   5       43.32       49.42      2.69 o 
   4   3   5       41.74       41.67      4.47 o 
   5   3   5       41.34       31.56      9.16 o 
   6   3   5       34.67       22.07      5.19 o 
   7   3   5       10.03       11.98      4.70 o 
  -8   4   5        3.56        3.62      4.61 o 
  -7   4   5       39.94       33.14      6.68 o 
  -6   4   5        8.57       18.56      4.43 o 
  -5   4   5       29.38       27.58      4.41 o 
  -4   4   5      337.96      392.47     13.93 o 
  -3   4   5      165.21      153.83      8.91 o 
  -2   4   5      163.62      147.66      2.30 o 
  -1   4   5     3763.19     4184.62     43.22 o 
   0   4   5       38.17       55.27     11.46 o 
   1   4   5        6.72        6.19      1.46 o 
   2   4   5       72.66       66.95      4.13 o 
   3   4   5        0.23        1.27      3.50 o 
   4   4   5        1.23        2.34      6.76 o 
   5   4   5       18.04       14.85      6.41 o 
   6   4   5        0.15        9.52      5.25 o 
   7   4   5        0.08        3.52      4.79 o 
  -8   5   5        6.37       11.22      8.02 o 
  -7   5   5        4.89        3.97      3.32 o 
  -6   5   5      254.24      255.33     12.58 o 
  -5   5   5       15.02       11.85      3.78 o 
  -4   5   5       10.71       14.84      5.48 o 
  -3   5   5      205.78      200.26      8.06 o 
  -2   5   5      514.60      538.34     12.74 o 
  -1   5   5     6372.38     6515.72     68.68 o 
   0   5   5        0.14        2.87      3.74 o 
   1   5   5        0.19       -2.09      2.09 o 
   2   5   5       41.66       46.71      6.39 o 
   3   5   5        7.04        4.91      2.58 o 
   4   5   5       72.74       63.71      7.60 o 
   5   5   5       64.99       45.88      8.65 o 
   6   5   5        9.90        6.70      4.69 o 
   7   5   5       12.62       12.02      4.31 o 
  -7   6   5       31.71       26.84      5.21 o 
  -6   6   5        5.13       10.94      5.06 o 
  -5   6   5       18.82       19.77      3.63 o 
  -4   6   5      190.53      205.10     16.30 o 
  -3   6   5      249.73      258.44     19.89 o 
  -2   6   5      268.31      277.72     10.11 o 
  -1   6   5      111.24      117.15     19.80 o 
   0   6   5      479.93      431.68     27.26 o 
   1   6   5        0.56       -2.74      2.74 o 
   2   6   5        0.36        2.43      2.05 o 
   3   6   5       14.70       15.16      3.97 o 
   4   6   5      338.57      330.14     11.98 o 
   5   6   5       88.49       86.42     13.43 o 
   6   6   5       11.82       16.94      4.70 o 
  -7   7   5        7.98        4.84      3.97 o 
  -6   7   5      179.48      146.24     17.72 o 
  -5   7   5        1.47       11.46      7.74 o 
  -4   7   5        2.50        9.38      2.84 o 
  -3   7   5      336.32      354.84      7.68 o 
  -2   7   5        6.33        6.23      2.11 o 
  -1   7   5      312.42      322.88     20.62 o 
   0   7   5      137.68      121.60      7.48 o 
   1   7   5      100.07      130.14      5.55 o 
   2   7   5       21.16       26.02      5.21 o 
   3   7   5      199.30      213.61     18.66 o 
   4   7   5       41.58       38.36      5.69 o 
   5   7   5       81.77       71.61     10.25 o 
   6   7   5       18.15       25.01      6.88 o 
  -7   8   5        8.00        8.87      5.71 o 
  -6   8   5       42.57       45.17     12.58 o 
  -5   8   5        1.42        5.55      3.70 o 
  -4   8   5      423.24      375.98     23.96 o 
  -3   8   5       65.58       81.47      7.52 o 
  -2   8   5      491.81      551.20     31.70 o 
  -1   8   5      187.94      155.82     21.28 o 
   0   8   5      169.09      194.55     11.48 o 
   1   8   5      291.10      335.50      9.33 o 
   2   8   5        8.82       14.62      3.60 o 
   3   8   5        0.00       -0.13      5.86 o 
   4   8   5      132.85      137.05     15.13 o 
   5   8   5       21.98       26.54      7.26 o 
   6   8   5       27.11       18.37      5.64 o 
  -7   9   5        3.50       10.06      4.46 o 
  -6   9   5      125.81       98.95     40.21 o 
  -5   9   5        0.00        4.14      5.04 o 
  -4   9   5        4.27       11.40      5.09 o 
  -3   9   5       28.75       47.99     12.57 o 
  -2   9   5       18.27       23.21      6.49 o 
  -1   9   5        2.35       -3.42      6.80 o 
   0   9   5        0.40        3.25      5.96 o 
   1   9   5      360.09      380.97     14.53 o 
   2   9   5      241.09      249.49      8.80 o 
   3   9   5        0.02        3.53      3.21 o 
   4   9   5        0.01        2.04      3.30 o 
   5   9   5       35.09       37.88     11.01 o 
  -6  10   5        4.68        4.38      6.52 o 
  -5  10   5       28.01       39.78      7.85 o 
  -4  10   5       76.41       67.69     10.50 o 
  -3  10   5       22.42       12.77      5.49 o 
  -2  10   5        3.07       -5.96      6.94 o 
  -1  10   5       74.75       89.84     11.66 o 
   0  10   5      113.89      109.16     16.23 o 
   1  10   5      102.99       91.74     13.60 o 
   2  10   5       14.51       25.15      5.03 o 
   3  10   5       20.63       24.52      5.75 o 
   4  10   5       12.01       13.57      3.13 o 
   5  10   5       12.95       14.05      6.46 o 
  -6  11   5       15.30       15.53      6.14 o 
  -5  11   5       45.02       40.02      7.03 o 
  -4  11   5        2.57       -1.33      5.88 o 
  -3  11   5        5.25        7.60      3.84 o 
  -2  11   5        8.79       11.87      6.86 o 
  -1  11   5       16.42       19.90      4.37 o 
   0  11   5      153.69      160.72     29.93 o 
   1  11   5       34.58       27.96      9.94 o 
   2  11   5       81.95       84.77     14.02 o 
   3  11   5        0.18       -0.08      6.77 o 
   4  11   5       48.77       54.33     16.46 o 
  -5  12   5        1.74       11.23      8.19 o 
  -4  12   5       16.95       16.75      8.65 o 
  -3  12   5        0.90        5.26      3.59 o 
  -2  12   5        2.56        4.58      8.02 o 
  -1  12   5       10.43       15.59      5.82 o 
   0  12   5        1.56        0.07      6.93 o 
   1  12   5       24.83       29.57      9.62 o 
   2  12   5       14.38        6.90     10.07 o 
   3  12   5       33.98       35.32      7.07 o 
  -4  13   5        0.13       -6.50      6.50 o 
  -3  13   5       63.06       73.40     11.90 o 
  -2  13   5       54.44       50.82     10.44 o 
  -1  13   5       82.25       98.80     17.41 o 
   0  13   5        1.68       13.86      5.32 o 
   1  13   5       44.40       28.47      4.80 o 
   2  13   5       18.23       29.87      6.79 o 
  -3  14   5        7.75       11.82      5.22 o 
  -2  14   5        0.78       -3.47     14.32 o 
  -1  14   5        1.17        5.59      6.71 o 
   0  14   5       24.53       26.46      7.27 o 
   1  14   5        0.89       -3.90      5.74 o 
  -1 -14   6       14.36       13.72      4.43 o 
   0 -14   6        5.45        4.45      4.15 o 
   1 -14   6       44.34       53.34     14.23 o 
   2 -14   6        0.09       -1.14      6.48 o 
   3 -14   6      123.37      125.34     21.35 o 
  -3 -13   6       46.09       43.56      9.49 o 
  -2 -13   6       30.25       28.22      5.43 o 
  -1 -13   6       75.43       50.09     10.87 o 
   0 -13   6       99.98       84.63     11.72 o 
   1 -13   6      345.00      397.34     23.55 o 
   2 -13   6        7.90       12.46      5.35 o 
   3 -13   6       82.00       77.44     15.29 o 
   4 -13   6       80.90       67.47     15.12 o 
  -4 -12   6       35.15       29.10      7.71 o 
  -3 -12   6        0.33        8.83      5.90 o 
  -2 -12   6       55.12       45.25      7.75 o 
  -1 -12   6        0.48       10.03      4.92 o 
   0 -12   6      113.29      103.93     14.66 o 
   1 -12   6        4.21       10.99      6.25 o 
   2 -12   6      102.23      110.17     10.96 o 
   3 -12   6       35.86       38.59     11.21 o 
   4 -12   6       25.68       23.97      7.03 o 
   5 -12   6       29.19       21.25      6.70 o 
  -4 -11   6       19.44       19.46      5.63 o 
  -3 -11   6        4.46       11.10      4.60 o 
  -2 -11   6       17.18        9.96      4.22 o 
  -1 -11   6        0.99        7.22      2.82 o 
   0 -11   6      107.84      126.47      9.74 o 
   1 -11   6       79.57       69.54      7.19 o 
   2 -11   6       25.71       28.45      5.37 o 
   3 -11   6        0.32        1.15      2.72 o 
   4 -11   6        0.10        0.69      6.99 o 
   5 -11   6       64.81       60.35     17.30 o 
   6 -11   6        3.17       12.99      8.06 o 
  -5 -10   6       31.20       28.31      6.43 o 
  -4 -10   6        7.25        9.09      3.86 o 
  -3 -10   6      142.97      134.41     14.84 o 
  -2 -10   6       27.14       20.01      4.80 o 
  -1 -10   6      814.54      805.02     19.10 o 
   0 -10   6        7.40        3.30      4.52 o 
   1 -10   6      149.05      154.63     22.63 o 
   2 -10   6       39.15       42.74      6.55 o 
   3 -10   6      328.21      288.22     15.60 o 
   4 -10   6       20.36       27.04      4.95 o 
   5 -10   6       33.50       26.75      6.12 o 
   6 -10   6        2.37        7.04      4.79 o 
  -6  -9   6        8.33        8.29      4.60 o 
  -5  -9   6       15.46       14.44      5.08 o 
  -4  -9   6       85.84       96.40     10.15 o 
  -3  -9   6      111.45      100.20     15.42 o 
  -2  -9   6        9.74       19.56      5.13 o 
  -1  -9   6      145.53      160.13      8.24 o 
   0  -9   6      193.63      180.52     17.86 o 
   1  -9   6        5.78        7.54      3.37 o 
   2  -9   6        1.01        4.02      2.18 o 
   3  -9   6       13.74       13.92      5.60 o 
   4  -9   6        0.87        0.41      3.33 o 
   5  -9   6       52.18       47.97      8.13 o 
   6  -9   6        2.04       11.15      7.69 o 
  -6  -8   6        0.23        7.53      6.62 o 
  -5  -8   6        0.11        2.44      3.71 o 
  -4  -8   6       17.19       25.30     10.30 o 
  -3  -8   6        4.06        5.98      2.87 o 
  -2  -8   6      350.11      360.20     11.41 o 
  -1  -8   6        9.33       10.57      3.05 o 
   0  -8   6       48.89       65.74     10.35 o 
   1  -8   6      115.31      110.53     12.96 o 
   2  -8   6        2.24        3.90      4.38 o 
   3  -8   6      278.23      290.42     10.10 o 
   4  -8   6      143.43      138.62     16.66 o 
   5  -8   6       16.68       13.17      4.18 o 
   6  -8   6       21.50       19.65     11.35 o 
   7  -8   6       25.63       20.53      6.91 o 
  -6  -7   6        5.42        9.24      4.81 o 
  -5  -7   6      106.25      101.58     15.51 o 
  -4  -7   6       89.01       80.36      5.73 o 
  -3  -7   6      475.09      527.76     17.58 o 
  -2  -7   6       40.03       34.53      4.54 o 
  -1  -7   6       22.06       33.48      4.35 o 
   0  -7   6       87.28      104.95     12.09 o 
   1  -7   6        4.23       10.94      3.37 o 
   2  -7   6        8.17        9.33      2.53 o 
   3  -7   6       57.76       63.67      7.42 o 
   4  -7   6       24.95       34.60      4.10 o 
   5  -7   6        0.79        7.28      2.78 o 
   6  -7   6        0.49        1.44      4.74 o 
   7  -7   6       13.54       17.95      7.80 o 
  -7  -6   6        5.79        4.71     13.90 o 
  -6  -6   6      158.54      193.05     23.77 o 
  -5  -6   6        5.13       10.73      5.78 o 
  -4  -6   6      269.49      279.42     15.37 o 
  -3  -6   6      388.35      382.09     12.80 o 
  -2  -6   6        8.44        9.96      5.59 o 
  -1  -6   6      634.39      655.98     30.96 o 
   0  -6   6      420.35      435.40     16.22 o 
   1  -6   6      630.15      632.43     17.47 o 
   2  -6   6       93.76       77.53      9.30 o 
   3  -6   6       28.98       25.10      3.63 o 
   4  -6   6      160.89      135.84     15.80 o 
   5  -6   6        4.01        2.78      3.32 o 
   6  -6   6       51.36       45.27      9.67 o 
   7  -6   6       10.24       -6.68      6.68 o 
  -7  -5   6        0.08        0.25      3.92 o 
  -6  -5   6      130.30      160.02     26.51 o 
  -5  -5   6       99.77       81.31     10.70 o 
  -4  -5   6     1378.86     1430.61     37.49 o 
  -3  -5   6       11.71       16.00      2.79 o 
  -2  -5   6       71.97       68.32      7.35 o 
  -1  -5   6     1827.01     1957.47     60.91 o 
   0  -5   6      104.73      122.67     13.20 o 
   1  -5   6      683.61      669.34     25.55 o 
   2  -5   6      137.02      144.17     16.27 o 
   3  -5   6      141.58      150.79      7.33 o 
   4  -5   6      457.87      481.08     12.49 o 
   5  -5   6       14.13       13.89      6.31 o 
   6  -5   6      129.77      120.47     33.85 o 
   7  -5   6       16.72       24.43      7.51 o 
  -7  -4   6        1.06        1.32      3.23 o 
  -6  -4   6       23.52       18.99      3.93 o 
  -5  -4   6        8.06       14.46      4.16 o 
  -4  -4   6       27.62       30.57      5.44 o 
  -3  -4   6       79.18       97.79      9.88 o 
  -2  -4   6     1275.29     1350.29     19.20 o 
  -1  -4   6      118.04      141.94      3.25 o 
   0  -4   6      773.85      814.14     11.94 o 
   1  -4   6     1757.62     1914.78     18.86 o 
   2  -4   6      325.19      370.22     18.61 o 
   3  -4   6      833.17      846.63     16.44 o 
   4  -4   6       92.16       93.78      8.08 o 
   5  -4   6      127.47      135.57     11.17 o 
   6  -4   6        0.16        4.87      3.45 o 
   7  -4   6       19.53       29.76      6.37 o 
  -7  -3   6        2.81        6.67      3.29 o 
  -6  -3   6      192.77      165.90     17.75 o 
  -5  -3   6        5.12        8.35      3.00 o 
  -4  -3   6       56.12       47.00      5.01 o 
  -3  -3   6       11.26       15.13      3.47 o 
  -2  -3   6       35.04       61.76      2.91 o 
  -1  -3   6     2138.85     2298.25     19.41 o 
   0  -3   6     3629.24     3722.32     35.84 o 
   1  -3   6       11.99       17.38      2.55 o 
   2  -3   6     4891.59     5098.11     69.06 o 
   3  -3   6      154.45      118.50      5.65 o 
   4  -3   6      585.79      640.69     14.17 o 
   5  -3   6      207.48      234.52     14.54 o 
   6  -3   6      530.92      500.25     35.34 o 
   7  -3   6        0.17        5.63      5.01 o 
   8  -3   6       14.90       24.63      6.77 o 
  -8  -2   6        9.50       20.05      5.07 o 
  -7  -2   6       71.21       54.60      9.44 o 
  -6  -2   6        2.29        4.99      6.36 o 
  -5  -2   6      596.93      541.21     29.67 o 
  -4  -2   6        0.32        0.67      2.93 o 
  -3  -2   6       26.22       20.09      3.53 o 
  -2  -2   6      821.89      951.85     13.92 o 
  -1  -2   6      990.19      985.36     14.27 o 
   0  -2   6       43.85       42.20      3.24 o 
   1  -2   6      600.00      593.02     10.58 o 
   2  -2   6     1807.22     1795.15     18.65 o 
   3  -2   6      209.69      234.27      8.33 o 
   4  -2   6      948.88     1051.36     35.94 o 
   5  -2   6      348.14      403.48     16.45 o 
   6  -2   6       63.44       59.34     14.76 o 
   7  -2   6        4.53        7.85      6.33 o 
   8  -2   6       77.21       72.85     14.61 o 
  -8  -1   6        2.38       19.17      4.75 o 
  -7  -1   6       26.58       23.84      4.33 o 
  -6  -1   6       47.61       40.41      5.68 o 
  -5  -1   6        2.71        4.67      7.66 o 
  -4  -1   6      821.16      826.12     17.21 o 
  -3  -1   6     1021.19     1150.68     30.76 o 
  -2  -1   6       75.58       79.87      3.25 o 
  -1  -1   6     1698.17     1516.31     28.98 o 
   0  -1   6     1833.65     1821.61     14.31 o 
   1  -1   6     4952.17     4886.03     34.32 o 
   2  -1   6      349.81      341.05     11.93 o 
   3  -1   6      900.45      902.32     13.46 o 
   4  -1   6       56.22       60.55      7.30 o 
   5  -1   6     1198.70     1252.40     30.95 o 
   6  -1   6      138.48      160.06     28.66 o 
   7  -1   6       16.02       21.63      6.08 o 
   8  -1   6        4.20        4.99      4.14 o 
  -8   0   6        1.59        3.85      4.60 o 
  -7   0   6        7.06       11.08      4.13 o 
  -6   0   6        6.09       17.46      3.53 o 
  -5   0   6      183.07      185.38     15.36 o 
  -4   0   6       27.79       31.07      4.99 o 
  -3   0   6      691.96      723.61     18.85 o 
  -2   0   6      207.19      227.01      4.81 o 
  -1   0   6      605.83      619.82      9.96 o 
   0   0   6     3937.71     3824.36     34.21 o 
   1   0   6      604.97      606.84     14.43 o 
   2   0   6      320.79      298.17     16.17 o 
   3   0   6       25.25       62.21     10.18 o 
   4   0   6     2047.02     2054.25     53.77 o 
   5   0   6       22.94       10.78      4.74 o 
   6   0   6      216.33      220.65     17.71 o 
   7   0   6        7.16        9.24      4.34 o 
   8   0   6      154.27      198.84     17.98 o 
  -8   1   6       33.99       31.70      5.39 o 
  -7   1   6       14.53       20.85      3.82 o 
  -6   1   6        6.69       11.55      3.28 o 
  -5   1   6        2.38        6.37      5.95 o 
  -4   1   6      199.34      228.48      7.83 o 
  -3   1   6       42.26       61.84      6.30 o 
  -2   1   6     1801.75     1703.62     14.39 o 
  -1   1   6      421.57      436.77      7.88 o 
   0   1   6       27.33       16.61      2.18 o 
   1   1   6      493.42      417.69      7.85 o 
   2   1   6     2301.62     2414.59     24.44 o 
   3   1   6      428.11      495.53     11.70 o 
   4   1   6      660.90      611.39     10.66 o 
   5   1   6      603.68      638.96     17.22 o 
   6   1   6        8.96       23.62      9.91 o 
   7   1   6       20.89       17.85     15.65 o 
  -8   2   6        1.10       11.62      3.76 o 
  -7   2   6       32.39       30.48      5.94 o 
  -6   2   6       45.04       58.81      7.90 o 
  -5   2   6       47.58       54.36      7.44 o 
  -4   2   6      208.43      202.34      9.50 o 
  -3   2   6        6.17       16.03      3.34 o 
  -2   2   6      506.38      536.41      9.54 o 
  -1   2   6      317.92      243.98      4.48 o 
   0   2   6     4690.80     4511.42     38.26 o 
   1   2   6       10.72       20.59      2.05 o 
   2   2   6      234.61      221.80      6.00 o 
   3   2   6      804.82      792.56     22.27 o 
   4   2   6      146.39      148.73      7.14 o 
   5   2   6       53.54       58.99      9.48 o 
   6   2   6       85.02      101.24      9.42 o 
   7   2   6        8.89        5.97      7.57 o 
  -8   3   6        0.40        9.72      4.46 o 
  -7   3   6       20.33       18.60      4.04 o 
  -6   3   6      316.24      287.77     17.23 o 
  -5   3   6       60.64       55.54      8.39 o 
  -4   3   6      218.45      228.79      7.59 o 
  -3   3   6     1111.68     1125.96     21.23 o 
  -2   3   6       31.61       29.07      2.94 o 
  -1   3   6      286.51      228.42      4.51 o 
   0   3   6        0.22        0.63      2.00 o 
   1   3   6      446.23      416.38      8.81 o 
   2   3   6      701.07      659.04     15.41 o 
   3   3   6       47.23       58.17      4.56 o 
   4   3   6      449.52      453.58     14.38 o 
   5   3   6        9.26        8.96      4.84 o 
   6   3   6       10.78       16.34      8.03 o 
   7   3   6       12.27       14.53      7.44 o 
  -8   4   6       25.34       26.58      6.49 o 
  -7   4   6       24.86       23.44      4.70 o 
  -6   4   6      106.83       98.15     11.46 o 
  -5   4   6       15.57       14.48      4.95 o 
  -4   4   6      153.24      164.90     11.14 o 
  -3   4   6        2.41        4.55      2.17 o 
  -2   4   6        6.54       16.24      3.59 o 
  -1   4   6        2.96       14.99      4.35 o 
   0   4   6      967.96     1288.81     32.69 o 
   1   4   6     1654.88     1556.66     21.21 o 
   2   4   6       30.95       25.66      2.78 o 
   3   4   6      937.15     1007.26     32.11 o 
   4   4   6       10.20        3.17      4.29 o 
   5   4   6       52.11       58.74      9.93 o 
   6   4   6        8.31       11.61      6.78 o 
   7   4   6       12.00       23.24      6.35 o 
  -8   5   6        0.21       10.83      3.31 o 
  -7   5   6      105.46       78.82      7.89 o 
  -6   5   6       45.32       44.21      5.88 o 
  -5   5   6     1039.87     1079.43     41.50 o 
  -4   5   6       69.07       64.32      9.28 o 
  -3   5   6      689.12      673.25     13.31 o 
  -2   5   6     1164.95     1159.44     14.17 o 
  -1   5   6     2226.20     2323.28     42.40 o 
   0   5   6       29.07       33.88      3.74 o 
   1   5   6      809.85      825.32     25.49 o 
   2   5   6      253.28      246.73      6.57 o 
   3   5   6      938.14      971.68     34.48 o 
   4   5   6      150.52      145.65     12.72 o 
   5   5   6       64.38       82.48     11.97 o 
   6   5   6        0.08        6.64      2.64 o 
   7   5   6        8.65       15.68      5.38 o 
  -7   6   6       77.01       56.15      9.97 o 
  -6   6   6       21.19       16.71      3.38 o 
  -5   6   6      668.46      689.77     17.01 o 
  -4   6   6      107.60      125.55      8.85 o 
  -3   6   6      789.38      746.38     14.25 o 
  -2   6   6      405.29      432.16     16.34 o 
  -1   6   6      912.09      858.36     20.53 o 
   0   6   6      293.55      303.31     14.46 o 
   1   6   6      262.30      258.51      8.88 o 
   2   6   6     1082.24     1018.79     47.00 o 
   3   6   6       27.92       30.91      5.86 o 
   4   6   6      129.21      137.66     12.11 o 
   5   6   6        2.98        9.91      4.88 o 
   6   6   6       46.43       47.44      6.65 o 
  -7   7   6        0.40        7.46      5.32 o 
  -6   7   6       74.75       88.53     10.77 o 
  -5   7   6       60.11       64.50      7.11 o 
  -4   7   6      391.03      422.39     19.79 o 
  -3   7   6      835.57      817.02     25.83 o 
  -2   7   6      942.01      994.70     25.59 o 
  -1   7   6       75.88       74.89     13.41 o 
   0   7   6      317.51      260.61      8.75 o 
   1   7   6        3.95        5.92      2.64 o 
   2   7   6      647.47      712.11     25.70 o 
   3   7   6      418.91      416.58     16.80 o 
   4   7   6      139.53      148.05     16.49 o 
   5   7   6        0.31       -0.37      6.16 o 
   6   7   6       15.60       17.27      5.41 o 
  -7   8   6       78.45       83.84     17.72 o 
  -6   8   6       28.70       27.93      6.35 o 
  -5   8   6      220.26      211.48     24.33 o 
  -4   8   6       83.50       74.31     12.30 o 
  -3   8   6       41.88       62.98      8.23 o 
  -2   8   6      465.14      485.40     23.32 o 
  -1   8   6      798.62      804.40     31.31 o 
   0   8   6       11.61       11.37      5.38 o 
   1   8   6      613.71      628.92     30.61 o 
   2   8   6        8.93        7.13      3.20 o 
   3   8   6        2.33        4.35      2.75 o 
   4   8   6      115.54      108.72     12.15 o 
   5   8   6        7.26        5.76      3.54 o 
   6   8   6        4.39        8.71      4.51 o 
  -7   9   6       11.11        9.60     13.09 o 
  -6   9   6       55.62       57.69     10.17 o 
  -5   9   6      235.61      255.85     24.42 o 
  -4   9   6       16.29       13.76      9.84 o 
  -3   9   6      279.34      304.54     14.31 o 
  -2   9   6      164.35      177.57     25.63 o 
  -1   9   6       56.24       48.47      9.22 o 
   0   9   6       20.27       24.22      5.57 o 
   1   9   6       24.09       25.92      4.56 o 
   2   9   6        0.08        5.88      4.67 o 
   3   9   6       34.74       33.09      6.49 o 
   4   9   6        1.77       11.09      3.99 o 
   5   9   6        0.05       19.33      7.37 o 
  -6  10   6       42.90       41.09      9.16 o 
  -5  10   6        0.01        9.16      5.17 o 
  -4  10   6      155.72      155.69     29.36 o 
  -3  10   6      187.15      186.61     25.58 o 
  -2  10   6      341.79      326.61     17.27 o 
  -1  10   6       22.34       26.50      6.28 o 
   0  10   6      208.04      187.22     27.02 o 
   1  10   6      100.85      124.42     12.71 o 
   2  10   6       68.61       70.12      7.77 o 
   3  10   6        4.04        7.01      3.00 o 
   4  10   6        0.03        1.50      2.96 o 
   5  10   6        3.63        9.25      4.04 o 
  -6  11   6       12.16       13.17      6.36 o 
  -5  11   6        9.63       -3.60      6.54 o 
  -4  11   6       86.40       93.05     17.15 o 
  -3  11   6       37.31       43.65     19.37 o 
  -2  11   6        7.87       15.08      5.32 o 
  -1  11   6      119.60      104.01     15.76 o 
   0  11   6       37.00       34.52      7.67 o 
   1  11   6        5.21        3.83      5.68 o 
   2  11   6        0.11        2.74      6.63 o 
   3  11   6        0.00       -1.86      8.58 o 
   4  11   6       20.15        9.26      6.39 o 
  -5  12   6        3.26        7.84      5.16 o 
  -4  12   6        7.91       15.16      5.44 o 
  -3  12   6       27.49       34.69      7.03 o 
  -2  12   6        7.09       10.29      6.91 o 
  -1  12   6        1.84        3.40      4.56 o 
   0  12   6       10.14        2.79      5.34 o 
   1  12   6        1.27        4.36     10.40 o 
   2  12   6        1.14        7.37      4.23 o 
   3  12   6        2.73        7.26      3.31 o 
  -4  13   6        0.00        0.31      7.21 o 
  -3  13   6       10.82       18.28      7.04 o 
  -2  13   6        2.78        9.14      4.93 o 
  -1  13   6       19.35       21.13      6.81 o 
   0  13   6        3.36       18.05      6.75 o 
   1  13   6       11.05        3.47      6.03 o 
   2  13   6        2.60       -0.21      4.73 o 
  -3  14   6        0.00       17.03      6.02 o 
  -2  14   6       88.56       78.40     12.60 o 
  -1  14   6        6.57        1.91     15.80 o 
   0  14   6        6.24        4.00      4.42 o 
   1  14   6       16.42        5.14      5.71 o 
  -1 -14   7        0.04        5.06      6.67 o 
   0 -14   7       13.93        9.27      5.07 o 
   1 -14   7        0.13       -0.55      5.75 o 
   2 -14   7       10.24        5.51      4.91 o 
   3 -14   7       18.40        9.59      3.18 o 
  -3 -13   7        5.58       13.71      3.57 o 
  -2 -13   7        2.36        7.32      6.65 o 
  -1 -13   7       30.54       18.61      5.90 o 
   0 -13   7       19.31       14.13      3.24 o 
   1 -13   7       98.28      103.51     17.21 o 
   2 -13   7      444.34      449.19     37.62 o 
   3 -13   7      133.16      109.91     13.56 o 
   4 -13   7       75.25       65.62     17.44 o 
  -4 -12   7       13.47        7.66      6.98 o 
  -3 -12   7       12.51        1.06      4.08 o 
  -2 -12   7       10.35       11.91      4.80 o 
  -1 -12   7       34.48       33.86      4.47 o 
   0 -12   7       24.17       18.74      5.11 o 
   1 -12   7      207.58      229.23     11.33 o 
   2 -12   7        8.98        8.27      6.17 o 
   3 -12   7      115.34      103.73     13.91 o 
   4 -12   7       13.08       20.14      4.91 o 
   5 -12   7       55.93       50.47      7.54 o 
  -4 -11   7       10.19        3.98      3.31 o 
  -3 -11   7        1.81        9.24      3.32 o 
  -2 -11   7        1.26        8.29      3.25 o 
  -1 -11   7       27.85       21.21      3.70 o 
   0 -11   7        0.50        5.95      2.86 o 
   1 -11   7      119.79      114.48      8.39 o 
   2 -11   7      271.29      333.38     15.22 o 
   3 -11   7        2.55        6.75      3.63 o 
   4 -11   7       40.35       46.15      5.75 o 
   5 -11   7       12.56        5.42      2.47 o 
  -5 -10   7        1.83       12.12      7.92 o 
  -4 -10   7       20.75       18.87      7.81 o 
  -3 -10   7        2.74       -2.24      3.89 o 
  -2 -10   7       17.80       17.78      3.12 o 
  -1 -10   7       29.22       21.23      4.24 o 
   0 -10   7        0.14        0.63      2.50 o 
   1 -10   7       62.90       63.75      8.10 o 
   2 -10   7      310.46      310.89     20.83 o 
   3 -10   7      213.46      217.39     22.39 o 
   4 -10   7      139.95      119.95     14.70 o 
   5 -10   7       58.26       61.67      6.78 o 
   6 -10   7       16.47       12.07      7.73 o 
  -6  -9   7       21.31       41.34     11.89 o 
  -5  -9   7       67.12       59.90     11.30 o 
  -4  -9   7       34.81       37.22      8.28 o 
  -3  -9   7       47.74       55.13      7.59 o 
  -2  -9   7      240.55      267.85     11.42 o 
  -1  -9   7      165.78      182.68     19.38 o 
   0  -9   7      736.08      729.52     21.50 o 
   1  -9   7      169.74      190.46     10.53 o 
   2  -9   7        4.12        6.56      2.04 o 
   3  -9   7      222.87      227.87     10.22 o 
   4  -9   7      100.24       79.67      6.96 o 
   5  -9   7       56.41       51.36      7.67 o 
   6  -9   7        0.53        7.56      3.58 o 
  -6  -8   7        5.31       10.80      9.02 o 
  -5  -8   7      105.70      117.84     18.01 o 
  -4  -8   7        2.42        8.93      4.23 o 
  -3  -8   7     1013.30     1039.72     42.09 o 
  -2  -8   7      277.98      269.77     13.42 o 
  -1  -8   7        7.81       12.85      4.29 o 
   0  -8   7        0.42        4.26      2.84 o 
   1  -8   7      630.57      628.82     19.86 o 
   2  -8   7      829.56      870.12     26.84 o 
   3  -8   7        3.47        7.23      3.95 o 
   4  -8   7      445.32      466.72     29.52 o 
   5  -8   7       32.80       31.93      3.73 o 
   6  -8   7       17.11        7.55      7.39 o 
   7  -8   7        0.74        5.86      5.52 o 
  -6  -7   7      131.13      141.34     22.22 o 
  -5  -7   7       17.61       18.16      4.42 o 
  -4  -7   7      325.70      350.87     13.91 o 
  -3  -7   7      773.64      820.60     31.36 o 
  -2  -7   7      987.89      991.09     35.50 o 
  -1  -7   7      113.57      121.86      8.90 o 
   0  -7   7      309.38      318.12      9.98 o 
   1  -7   7      218.97      211.88      6.74 o 
   2  -7   7      341.92      346.86     18.13 o 
   3  -7   7       38.27       50.09      4.85 o 
   4  -7   7       78.49       69.16      7.81 o 
   5  -7   7       17.99       20.53      3.85 o 
   6  -7   7       20.07       13.26     11.21 o 
   7  -7   7        0.39        4.58      4.47 o 
  -7  -6   7        8.69        9.14      4.57 o 
  -6  -6   7      120.30      138.85     19.63 o 
  -5  -6   7       21.29       19.72      3.67 o 
  -4  -6   7      307.57      329.21     15.20 o 
  -3  -6   7       63.65       65.88      9.10 o 
  -2  -6   7      408.50      402.89     15.27 o 
  -1  -6   7        4.61        5.80      2.29 o 
   0  -6   7       15.89       17.38      2.64 o 
   1  -6   7      403.28      383.40     18.17 o 
   2  -6   7      313.42      358.22     10.97 o 
   3  -6   7      494.34      413.52     14.87 o 
   4  -6   7      283.42      289.48     10.92 o 
   5  -6   7       35.87       25.34      4.66 o 
   6  -6   7       31.03       46.53     14.28 o 
   7  -6   7       22.42       29.10      5.38 o 
  -7  -5   7       10.67       11.76      4.45 o 
  -6  -5   7       35.08       31.98      4.73 o 
  -5  -5   7      416.61      437.14     17.66 o 
  -4  -5   7        0.72       11.21      4.04 o 
  -3  -5   7      461.68      415.26     15.99 o 
  -2  -5   7       37.86       31.28      3.89 o 
  -1  -5   7      374.48      378.03     12.49 o 
   0  -5   7      771.27      843.73     14.84 o 
   1  -5   7     2016.62     2133.81     57.88 o 
   2  -5   7      103.03       99.36     13.57 o 
   3  -5   7        2.60        5.11      2.34 o 
   4  -5   7      272.82      288.16      8.70 o 
   5  -5   7      172.48      166.80      8.67 o 
   6  -5   7        8.40       14.94      8.68 o 
   7  -5   7       26.03       21.61      6.23 o 
  -7  -4   7       32.91       30.43      7.37 o 
  -6  -4   7      111.91      105.40      8.02 o 
  -5  -4   7       51.51       52.37      4.46 o 
  -4  -4   7      105.55      101.85     13.90 o 
  -3  -4   7       28.57       34.11      4.02 o 
  -2  -4   7       39.12       20.72      2.66 o 
  -1  -4   7     1233.02     1293.29     19.26 o 
   0  -4   7      165.54      195.34      6.25 o 
   1  -4   7     6595.81     7414.62     63.16 o 
   2  -4   7      135.49      108.49      8.66 o 
   3  -4   7       24.23       28.18      3.61 o 
   4  -4   7      354.41      362.63     10.99 o 
   5  -4   7      673.03      662.24     20.89 o 
   6  -4   7        2.56        4.62      6.17 o 
   7  -4   7        8.03       19.69      7.96 o 
  -7  -3   7       24.22       19.05      4.81 o 
  -6  -3   7      455.30      438.23     22.61 o 
  -5  -3   7      270.88      271.42     15.84 o 
  -4  -3   7       35.80       33.71      8.33 o 
  -3  -3   7       24.92       21.79      2.85 o 
  -2  -3   7     1320.41     1412.41     11.32 o 
  -1  -3   7     7529.69     7799.05     72.93 o 
   0  -3   7       56.91       64.23      7.63 o 
   1  -3   7      247.75      239.11      7.57 o 
   2  -3   7      115.11      144.54      7.57 o 
   3  -3   7       30.87       17.42      2.30 o 
   4  -3   7        4.46        1.44      2.62 o 
   5  -3   7       13.82        8.44      2.58 o 
   6  -3   7       52.47       58.35      6.98 o 
   7  -3   7        4.00        9.40      6.82 o 
  -8  -2   7       22.58       16.08     14.35 o 
  -7  -2   7       36.02       34.64      5.35 o 
  -6  -2   7        1.38       10.76      3.79 o 
  -5  -2   7     1679.58     1771.33     63.70 o 
  -4  -2   7      172.18      154.57     16.56 o 
  -3  -2   7      490.55      517.84     14.58 o 
  -2  -2   7     1753.17     1874.97     16.71 o 
  -1  -2   7     4767.58     4813.50     45.11 o 
   0  -2   7     3692.90     3848.49     35.64 o 
   1  -2   7      352.39      384.24      6.51 o 
   2  -2   7      842.10      897.05     12.96 o 
   3  -2   7      177.38      205.94      8.77 o 
   4  -2   7      155.23      135.58      6.75 o 
   5  -2   7       60.37       66.67      9.55 o 
   6  -2   7        9.07        4.44      7.02 o 
   7  -2   7        1.99        5.83      7.39 o 
  -8  -1   7       45.87       26.16      8.60 o 
  -7  -1   7       88.87       77.70     12.32 o 
  -6  -1   7        0.04        1.66      2.40 o 
  -5  -1   7        0.85        6.78      4.21 o 
  -4  -1   7      211.82      179.89      9.66 o 
  -3  -1   7       61.45       61.35      5.41 o 
  -2  -1   7       31.91       32.90      3.30 o 
  -1  -1   7      127.01      138.99      4.40 o 
   0  -1   7      629.34      674.63     10.55 o 
   1  -1   7       59.60       52.14      2.44 o 
   2  -1   7     2229.88     2276.68     23.89 o 
   3  -1   7      144.72      179.22     10.45 o 
   4  -1   7        4.23        1.67      2.47 o 
   5  -1   7        6.64        9.69      5.39 o 
   6  -1   7       35.31       28.56     16.43 o 
   7  -1   7        0.10       -4.73      7.16 o 
  -8   0   7        0.02       11.16      3.70 o 
  -7   0   7        5.14       14.55      6.60 o 
  -6   0   7        0.89        7.66      5.15 o 
  -5   0   7       59.16       62.05      7.56 o 
  -4   0   7        5.55        6.58      3.67 o 
  -3   0   7     2257.25     2367.41     40.18 o 
  -2   0   7       77.76       92.52      2.76 o 
  -1   0   7     3170.69     3113.58     29.51 o 
   0   0   7        2.58        0.61      1.13 o 
   1   0   7        2.04        6.39      3.35 o 
   2   0   7     1250.75     1300.40     26.45 o 
   3   0   7      902.02      930.38     23.54 o 
   4   0   7       32.48       35.44      8.04 o 
   5   0   7        6.41        8.28      4.63 o 
   6   0   7       13.91       15.83      5.62 o 
   7   0   7        4.55        7.02      5.39 o 
  -8   1   7        0.31        3.46      3.99 o 
  -7   1   7        1.33       12.10      6.01 o 
  -6   1   7       30.08       30.74      4.06 o 
  -5   1   7       86.03       79.98     10.66 o 
  -4   1   7      133.97      131.00     14.88 o 
  -3   1   7       76.63       82.35      6.69 o 
  -2   1   7       40.22       52.94      4.36 o 
  -1   1   7     4333.48     4192.70     22.83 o 
   0   1   7      792.38      819.88     12.67 o 
   1   1   7      337.20      327.20      6.15 o 
   2   1   7        1.71        4.72      6.47 o 
   3   1   7      397.08      381.28     15.28 o 
   4   1   7      180.76      161.20      4.17 o 
   5   1   7      114.23      142.73     19.92 o 
   6   1   7        3.30        6.86      5.97 o 
   7   1   7       34.77       28.37      9.76 o 
  -8   2   7        0.28        2.52      3.05 o 
  -7   2   7       11.81       11.68      3.84 o 
  -6   2   7       68.55       66.58      7.92 o 
  -5   2   7       56.10       57.80      7.89 o 
  -4   2   7      442.30      437.71     15.15 o 
  -3   2   7      405.41      375.50     11.63 o 
  -2   2   7      172.62      174.46      3.17 o 
  -1   2   7      109.27      109.28      2.12 o 
   0   2   7       68.84       81.75      2.48 o 
   1   2   7      619.13      666.02     10.55 o 
   2   2   7      951.93     1022.35     14.68 o 
   3   2   7      139.22      123.88      6.69 o 
   4   2   7        4.80        3.88      1.17 o 
   5   2   7       29.72       35.72      8.20 o 
   6   2   7       18.31       17.16      5.30 o 
   7   2   7       69.85       94.13     16.86 o 
  -8   3   7        3.75       10.93      4.31 o 
  -7   3   7       23.12       19.33      6.42 o 
  -6   3   7      226.17      201.73     21.80 o 
  -5   3   7        0.47        6.60      2.13 o 
  -4   3   7       15.48       14.58      3.20 o 
  -3   3   7       34.13       25.28      4.70 o 
  -2   3   7      237.62      314.06      7.89 o 
  -1   3   7     2840.42     2911.29     24.44 o 
   0   3   7       39.20       43.71      3.04 o 
   1   3   7      380.49      378.20      9.50 o 
   2   3   7      690.93      737.23     18.26 o 
   3   3   7      109.03       77.53      4.71 o 
   4   3   7        8.79        4.44      2.54 o 
   5   3   7       52.60       68.05     10.96 o 
   6   3   7        1.01        2.18      6.69 o 
   7   3   7       16.60       29.86     12.25 o 
  -8   4   7        5.16       12.47      3.39 o 
  -7   4   7        5.21        5.22      2.70 o 
  -6   4   7      236.33      244.45     16.59 o 
  -5   4   7        1.23        7.24      4.11 o 
  -4   4   7       57.58       81.22      9.96 o 
  -3   4   7      268.34      306.00     11.36 o 
  -2   4   7       13.29       13.33      2.18 o 
  -1   4   7     5060.46     5458.12     56.27 o 
   0   4   7       84.94       95.54      9.59 o 
   1   4   7       18.03       25.40      2.52 o 
   2   4   7       35.85       31.54      5.63 o 
   3   4   7     1132.54     1151.73     36.15 o 
   4   4   7       39.26       40.21      8.29 o 
   5   4   7        2.80        4.72      4.14 o 
   6   4   7        6.65       10.23      5.00 o 
   7   4   7        4.06        7.15      7.26 o 
  -8   5   7        0.15        3.34      3.87 o 
  -7   5   7        8.22        9.20      3.08 o 
  -6   5   7       88.29      109.93     11.18 o 
  -5   5   7       10.58        5.20      4.46 o 
  -4   5   7       53.69       53.47      6.31 o 
  -3   5   7       41.22       43.43      3.85 o 
  -2   5   7        5.75        7.38      2.33 o 
  -1   5   7        0.16       -2.66      3.99 o 
   0   5   7     7377.45     7719.75    744.26 o 
   1   5   7       66.07       58.31      4.90 o 
   2   5   7      109.99      102.61      5.68 o 
   3   5   7      346.85      364.78     10.98 o 
   4   5   7      681.25      669.59     21.57 o 
   5   5   7       40.97       45.67     10.54 o 
   6   5   7        4.00       -5.43      5.74 o 
   7   5   7        2.16       -0.63      4.09 o 
  -7   6   7        2.74        5.92     13.03 o 
  -6   6   7        5.21       14.85      7.58 o 
  -5   6   7       51.42       41.53      5.77 o 
  -4   6   7        3.05       11.40      5.84 o 
  -3   6   7      391.42      425.10     12.40 o 
  -2   6   7      103.72      124.82     19.71 o 
  -1   6   7        9.34        5.59      8.96 o 
   0   6   7       58.76       71.68      4.81 o 
   1   6   7       51.09       47.82      5.60 o 
   2   6   7      973.38     1011.14     49.07 o 
   3   6   7        1.08        2.65      6.18 o 
   4   6   7       39.19       31.36      4.05 o 
   5   6   7       20.56       18.46      6.13 o 
   6   6   7       11.16       12.28      3.83 o 
  -7   7   7       31.03       25.54      5.93 o 
  -6   7   7        0.96       -5.86      6.18 o 
  -5   7   7       53.17       75.97     15.17 o 
  -4   7   7       41.27       45.24      5.63 o 
  -3   7   7      157.03      135.76     11.84 o 
  -2   7   7       97.74       76.89     11.83 o 
  -1   7   7     1266.12     1431.26     34.38 o 
   0   7   7      544.11      604.33     18.33 o 
   1   7   7      379.89      388.60     23.79 o 
   2   7   7        7.61       10.36      4.36 o 
   3   7   7      652.17      707.84     28.95 o 
   4   7   7        1.71        0.12      6.65 o 
   5   7   7       46.11       51.99      9.21 o 
   6   7   7       16.19       18.98      8.24 o 
  -7   8   7       23.11        9.80     11.19 o 
  -6   8   7       38.99       27.70      7.20 o 
  -5   8   7        0.08        9.53     10.00 o 
  -4   8   7       32.59       52.39     17.86 o 
  -3   8   7       37.45       32.49      6.44 o 
  -2   8   7     1215.66     1279.37     42.08 o 
  -1   8   7      116.96      140.18     24.08 o 
   0   8   7     1195.02     1217.33     36.28 o 
   1   8   7        0.18       -0.24      4.12 o 
   2   8   7      632.16      639.13     20.44 o 
   3   8   7        5.85        6.36      3.28 o 
   4   8   7      185.11      165.89     24.67 o 
   5   8   7        0.13        0.50     11.55 o 
   6   8   7       42.46       46.72      7.05 o 
  -6   9   7       69.43       62.33     11.01 o 
  -5   9   7        6.49       14.74      7.02 o 
  -4   9   7      601.17      651.86     32.28 o 
  -3   9   7       84.31       79.04     13.20 o 
  -2   9   7      410.74      385.64     28.55 o 
  -1   9   7      218.05      207.82     10.91 o 
   0   9   7      667.52      708.33     32.93 o 
   1   9   7      269.99      322.80     11.23 o 
   2   9   7      204.16      208.37     15.44 o 
   3   9   7       23.48       34.63      4.05 o 
   4   9   7        0.47        4.40     11.18 o 
   5   9   7       11.81       11.91      4.64 o 
  -6  10   7       37.00       43.13     12.06 o 
  -5  10   7        9.10        8.82      5.99 o 
  -4  10   7        0.66        5.80      6.05 o 
  -3  10   7      269.32      263.36     14.97 o 
  -2  10   7       11.64       13.66      5.79 o 
  -1  10   7       65.64       72.02      9.50 o 
   0  10   7       12.75       22.44      6.96 o 
   1  10   7      125.87      140.38     29.77 o 
   2  10   7      149.07      144.05     21.69 o 
   3  10   7        3.81        5.82      3.13 o 
   4  10   7        9.63        9.65      8.18 o 
  -6  11   7       49.81       44.92     18.86 o 
  -5  11   7        2.19       -1.48      4.11 o 
  -4  11   7        0.08       -7.18      7.18 o 
  -3  11   7       11.28       12.73      4.16 o 
  -2  11   7      157.89      177.32     25.45 o 
  -1  11   7       15.04       -1.18      7.66 o 
   0  11   7       43.76       45.20      9.10 o 
   1  11   7       39.96       29.52     18.55 o 
   2  11   7       24.35       45.40      7.76 o 
   3  11   7        1.58        2.77      3.65 o 
   4  11   7       19.00       28.73     11.77 o 
  -5  12   7       66.09       47.62      8.67 o 
  -4  12   7       21.95       31.62      9.11 o 
  -3  12   7       28.91       28.85      7.88 o 
  -2  12   7        1.82        0.04      3.17 o 
  -1  12   7       12.65       20.95      7.12 o 
   0  12   7       38.55       28.77      7.53 o 
   1  12   7       51.54       38.59     13.24 o 
   2  12   7        7.50       11.05      6.37 o 
   3  12   7       18.46       17.96      4.23 o 
  -4  13   7        3.78       -0.27      4.37 o 
  -3  13   7      102.30      110.50     22.68 o 
  -2  13   7       10.31       20.00      7.43 o 
  -1  13   7       89.19       99.26     16.17 o 
   0  13   7       10.94        7.27      7.99 o 
   1  13   7       13.16       24.76      8.72 o 
   2  13   7        3.23       10.34      5.08 o 
  -2  14   7        1.70       16.78      5.22 o 
  -1  14   7        4.95        8.90     14.37 o 
   0  14   7        4.60       12.65      4.44 o 
  -1 -14   8        0.86        9.18      5.91 o 
   0 -14   8        0.04       -4.84      4.84 o 
   1 -14   8       42.37       45.41     10.85 o 
   2 -14   8       16.06       20.79     10.41 o 
   3 -14   8        4.92       11.19      4.92 o 
  -3 -13   8       63.32       59.26     17.10 o 
  -2 -13   8       29.62       16.62      7.08 o 
  -1 -13   8       40.84       42.84      5.64 o 
   0 -13   8        6.81        8.35      3.66 o 
   1 -13   8       36.33       40.22      5.61 o 
   2 -13   8       57.41       52.82      8.67 o 
   3 -13   8       19.71       16.52      5.11 o 
   4 -13   8       13.38       22.77      5.93 o 
  -4 -12   8       45.87       49.79     10.00 o 
  -3 -12   8        1.22       -5.57      5.71 o 
  -2 -12   8       86.03       89.10      8.44 o 
  -1 -12   8       47.78       39.14     10.34 o 
   0 -12   8       18.75       23.20      6.01 o 
   1 -12   8       10.34       10.42      3.78 o 
   2 -12   8        0.06        4.00      4.82 o 
   3 -12   8        0.05        0.68      3.53 o 
   4 -12   8        5.41        7.48      2.86 o 
   5 -12   8       11.74       31.74      7.76 o 
  -4 -11   8       23.30       25.52      4.96 o 
  -3 -11   8       19.15       22.37      8.70 o 
  -2 -11   8       11.33       18.96      4.00 o 
  -1 -11   8      146.65      123.76     12.97 o 
   0 -11   8        0.22        5.84      4.71 o 
   1 -11   8       21.91       30.58      4.69 o 
   2 -11   8        7.72       12.58      4.38 o 
   3 -11   8        9.74       13.43      3.38 o 
   4 -11   8        5.44        8.27      4.06 o 
   5 -11   8        1.06        0.84      2.99 o 
  -5 -10   8        3.89        4.63      8.49 o 
  -4 -10   8        0.58        9.54      9.82 o 
  -3 -10   8      106.90       96.18     13.29 o 
  -2 -10   8        4.44       13.71      4.04 o 
  -1 -10   8      226.83      218.66     11.78 o 
   0 -10   8      222.49      241.58     12.41 o 
   1 -10   8       15.28       12.50      5.22 o 
   2 -10   8        8.02        2.88      2.33 o 
   3 -10   8      127.80      129.90     14.01 o 
   4 -10   8       47.36       25.76      5.09 o 
   5 -10   8        2.21        9.49      2.50 o 
   6 -10   8        1.21       13.03     13.43 o 
  -5  -9   8       26.58       26.60      7.45 o 
  -4  -9   8      128.75      110.21     20.07 o 
  -3  -9   8        0.02        0.13      3.61 o 
  -2  -9   8      167.44      161.07     12.36 o 
  -1  -9   8      149.68      144.79     17.07 o 
   0  -9   8       16.81       17.85      3.81 o 
   1  -9   8       25.70       24.37      4.54 o 
   2  -9   8        8.56        9.34      4.02 o 
   3  -9   8      136.26      132.71     14.99 o 
   4  -9   8        0.20       -0.15      5.87 o 
   5  -9   8       41.88       55.65     13.23 o 
   6  -9   8       23.01       27.60      8.12 o 
  -6  -8   8        5.88       14.42      4.32 o 
  -5  -8   8       67.41       68.33     11.34 o 
  -4  -8   8        4.06       11.40      3.54 o 
  -3  -8   8      106.50      111.30     14.29 o 
  -2  -8   8        8.65       11.88      4.36 o 
  -1  -8   8        2.19        5.13      3.11 o 
   0  -8   8      346.30      370.24     17.66 o 
   1  -8   8      411.62      404.56     12.85 o 
   2  -8   8      282.74      281.43     10.81 o 
   3  -8   8       12.28       12.78      2.75 o 
   4  -8   8      101.48       92.32     16.61 o 
   5  -8   8        2.27        3.07      4.88 o 
   6  -8   8       25.28       24.58      9.44 o 
   7  -8   8       37.84       32.88      9.73 o 
  -6  -7   8        8.71        6.52      3.54 o 
  -5  -7   8       12.26        3.67      4.17 o 
  -4  -7   8       30.92       27.34      3.59 o 
  -3  -7   8      203.97      180.82      7.90 o 
  -2  -7   8       61.12       57.38      7.67 o 
  -1  -7   8       69.77       69.78      8.27 o 
   0  -7   8      220.37      204.31      6.18 o 
   1  -7   8      151.44      148.79     10.14 o 
   2  -7   8       27.24       21.55      3.91 o 
   3  -7   8       58.64       49.62      6.43 o 
   4  -7   8        2.88       12.09      3.95 o 
   5  -7   8       44.24       44.26      6.62 o 
   6  -7   8       12.31        6.51      4.26 o 
   7  -7   8        7.57        7.28      5.36 o 
  -7  -6   8        1.91       11.19      8.54 o 
  -6  -6   8        6.16       10.41      4.46 o 
  -5  -6   8        2.35        5.63      4.81 o 
  -4  -6   8       76.31       79.84      7.37 o 
  -3  -6   8      136.84      150.36      7.15 o 
  -2  -6   8      657.02      706.01     34.50 o 
  -1  -6   8       17.81       23.94      4.98 o 
   0  -6   8       22.67       15.97      3.14 o 
   1  -6   8      118.54      123.76     14.59 o 
   2  -6   8      282.49      252.85     10.17 o 
   3  -6   8        1.65        3.88      2.22 o 
   4  -6   8       14.66       15.70      2.95 o 
   5  -6   8       34.61       24.33      4.19 o 
   6  -6   8       28.23       24.35      7.73 o 
   7  -6   8        2.12       12.19      4.02 o 
  -7  -5   8        0.17        6.83      4.24 o 
  -6  -5   8        6.80        4.78      3.10 o 
  -5  -5   8       66.13       51.28      4.11 o 
  -4  -5   8     1699.41     1757.92     33.06 o 
  -3  -5   8     3400.20     3454.01     78.33 o 
  -2  -5   8       24.31       21.23      3.13 o 
  -1  -5   8      782.77      858.83     11.19 o 
   0  -5   8     3683.17     4102.78    395.77 o 
   1  -5   8      931.39      982.32     27.87 o 
   2  -5   8      413.02      419.33     20.96 o 
   3  -5   8      264.71      270.52     11.51 o 
   4  -5   8      253.34      263.99      8.85 o 
   5  -5   8        1.05        1.78      2.62 o 
   6  -5   8       67.82       73.78     14.36 o 
   7  -5   8        2.51        0.66      5.49 o 
  -7  -4   8       68.58       59.01     14.31 o 
  -6  -4   8        0.67        5.19      5.72 o 
  -5  -4   8       23.38       31.35      3.84 o 
  -4  -4   8      209.01      195.59      7.18 o 
  -3  -4   8     1508.44     1448.42     27.70 o 
  -2  -4   8        3.39        3.78      1.81 o 
  -1  -4   8     2676.12     3010.16     22.69 o 
   0  -4   8      243.74      253.90      7.01 o 
   1  -4   8      734.20      657.21     16.29 o 
   2  -4   8      255.78      247.45     10.46 o 
   3  -4   8     1418.99     1405.30     28.37 o 
   4  -4   8       83.77      103.76     11.75 o 
   5  -4   8        3.86        2.51      3.55 o 
   6  -4   8      104.68      107.16     16.87 o 
   7  -4   8        8.44       15.37      4.65 o 
  -7  -3   8       57.91       51.93      9.33 o 
  -6  -3   8       10.53        7.92      3.43 o 
  -5  -3   8       68.03       57.33      6.59 o 
  -4  -3   8      200.26      233.49      9.51 o 
  -3  -3   8      270.94      271.34      6.63 o 
  -2  -3   8        0.66        1.59      8.17 o 
  -1  -3   8      514.17      553.41      9.72 o 
   0  -3   8     4800.32     5072.52     36.24 o 
   1  -3   8      684.68      683.16     12.33 o 
   2  -3   8      795.06      706.37     17.32 o 
   3  -3   8       83.50       87.14      5.59 o 
   4  -3   8     1607.08     1628.24     47.94 o 
   5  -3   8      243.23      241.82     10.59 o 
   6  -3   8       41.65       53.28      8.96 o 
   7  -3   8        2.90        9.45      3.90 o 
  -7  -2   8       41.60       27.49      7.88 o 
  -6  -2   8       13.66       15.26      4.26 o 
  -5  -2   8       66.11       61.90      7.46 o 
  -4  -2   8       61.34       64.81      7.47 o 
  -3  -2   8      282.38      308.41     13.98 o 
  -2  -2   8        2.41       -0.03      1.51 o 
  -1  -2   8      593.30      582.43     22.42 o 
   0  -2   8     1628.20     1576.60     20.77 o 
   1  -2   8     2542.20     2589.19     67.23 o 
   2  -2   8     1286.16     1242.12     20.23 o 
   3  -2   8       40.67       37.81      4.21 o 
   4  -2   8      234.04      238.05      6.33 o 
   5  -2   8      169.06      181.95     26.74 o 
   6  -2   8       13.90       27.63      7.29 o 
   7  -2   8        3.98       -2.39      5.46 o 
  -8  -1   8       29.77       10.87      4.01 o 
  -7  -1   8      174.39      146.21     20.95 o 
  -6  -1   8        0.42        2.60      4.70 o 
  -5  -1   8      418.78      478.53     17.90 o 
  -4  -1   8      357.97      392.48     15.97 o 
  -3  -1   8     1038.01      994.28     17.15 o 
  -2  -1   8     1873.82     1905.19     24.67 o 
  -1  -1   8      680.53      574.49     36.26 o 
   0  -1   8       25.93       22.67      2.23 o 
   1  -1   8      392.32      311.46      5.30 o 
   2  -1   8     1028.83     1078.48     18.82 o 
   3  -1   8      397.78      399.73     15.43 o 
   4  -1   8        1.93        2.74      6.03 o 
   5  -1   8      470.76      495.32     17.21 o 
   6  -1   8       12.50       15.40      8.33 o 
   7  -1   8        2.54        8.74      4.66 o 
  -8   0   8       22.29       34.58      9.02 o 
  -7   0   8       10.36       10.73      3.87 o 
  -6   0   8      338.13      361.04     24.09 o 
  -5   0   8      542.62      554.77     24.78 o 
  -4   0   8      167.32      170.44      8.45 o 
  -3   0   8        0.16        5.15      1.81 o 
  -2   0   8     1793.24     1945.32     28.99 o 
  -1   0   8      988.14      857.62     15.18 o 
   0   0   8      534.54      498.13      8.10 o 
   1   0   8        4.44        2.86      0.95 o 
   2   0   8     2086.93     2108.14     35.60 o 
   3   0   8      207.79      188.39     11.05 o 
   4   0   8      516.57      565.08     22.30 o 
   5   0   8      455.13      471.19     51.09 o 
   6   0   8      209.27      208.13     31.33 o 
   7   0   8       27.44       27.62      7.40 o 
  -8   1   8       21.37       17.27      4.25 o 
  -7   1   8       16.87       24.69      4.28 o 
  -6   1   8      352.07      387.06     17.13 o 
  -5   1   8      133.25      153.96     14.43 o 
  -4   1   8      484.83      480.42     18.91 o 
  -3   1   8     1023.50     1119.77     16.39 o 
  -2   1   8     1129.35     1047.18     15.09 o 
  -1   1   8        4.23        5.84      1.08 o 
   0   1   8      142.86      167.22      2.41 o 
   1   1   8      253.31      297.75      7.23 o 
   2   1   8       98.62       80.96      6.43 o 
   3   1   8      145.14      193.90      7.26 o 
   4   1   8      614.57      604.10     23.97 o 
   5   1   8       45.49       52.66      9.00 o 
   6   1   8       70.51       85.56     12.60 o 
   7   1   8        6.66       -6.56      6.56 o 
  -8   2   8        0.90        8.44      2.99 o 
  -7   2   8        3.83        8.17      3.06 o 
  -6   2   8       41.31       54.70      6.31 o 
  -5   2   8      339.37      342.57     14.36 o 
  -4   2   8       82.53       92.01     10.00 o 
  -3   2   8       70.41       87.55     12.03 o 
  -2   2   8     1829.48     1854.51     14.32 o 
  -1   2   8      609.33      594.06      8.70 o 
   0   2   8      964.53     1075.38     13.87 o 
   1   2   8      169.11      154.93      2.49 o 
   2   2   8       23.08       16.47      2.02 o 
   3   2   8      430.36      460.51     11.15 o 
   4   2   8       65.39       48.26      4.02 o 
   5   2   8       67.67       70.72      8.78 o 
   6   2   8       18.20       18.23      9.58 o 
   7   2   8       26.41       29.43      5.69 o 
  -8   3   8        0.58        8.64      3.23 o 
  -7   3   8      116.44      123.01     15.72 o 
  -6   3   8       92.17       73.86      7.69 o 
  -5   3   8      733.72      773.34     16.23 o 
  -4   3   8      326.65      329.15     13.06 o 
  -3   3   8      200.55      171.93      9.78 o 
  -2   3   8       26.21       30.39      3.10 o 
  -1   3   8     1961.68     1913.13     16.79 o 
   0   3   8      844.69      807.28     16.13 o 
   1   3   8     1207.98     1261.71     27.20 o 
   2   3   8     1902.02     1869.45     22.25 o 
   3   3   8      110.00       97.32      5.06 o 
   4   3   8      230.63      290.77     13.22 o 
   5   3   8        0.71        7.32      6.89 o 
   6   3   8        3.55       20.34      6.09 o 
   7   3   8       27.94       22.88      6.83 o 
  -8   4   8       36.33       42.79     12.77 o 
  -7   4   8       17.43       15.99      3.33 o 
  -6   4   8        6.06        5.14      5.81 o 
  -5   4   8       34.25       39.37      5.33 o 
  -4   4   8      245.55      293.54      9.19 o 
  -3   4   8      373.40      386.79     11.57 o 
  -2   4   8        0.20        0.93      1.64 o 
  -1   4   8     6574.03     6761.65     47.67 o 
   0   4   8      142.74      130.98      3.49 o 
   1   4   8      536.29      547.45     14.94 o 
   2   4   8      447.56      369.68     24.12 o 
   3   4   8      394.72      421.18     11.46 o 
   4   4   8      103.72      114.91      9.35 o 
   5   4   8       46.29       70.42     10.91 o 
   6   4   8       29.72       31.92     11.55 o 
   7   4   8       24.55       24.32      7.98 o 
  -7   5   8       73.99       63.99     12.60 o 
  -6   5   8       82.25       76.45      8.61 o 
  -5   5   8      123.02      141.80     17.91 o 
  -4   5   8        0.54        4.92      4.79 o 
  -3   5   8      172.42      168.06      7.94 o 
  -2   5   8      356.77      350.44     17.67 o 
  -1   5   8       44.79       32.66      6.28 o 
   0   5   8      190.16      196.52      9.71 o 
   1   5   8      410.94      409.52     12.32 o 
   2   5   8      122.20      125.47      3.93 o 
   3   5   8      400.06      395.82      9.21 o 
   4   5   8       15.46       13.64      6.61 o 
   5   5   8       61.00       54.98     14.59 o 
   6   5   8        7.95       18.46      5.68 o 
  -7   6   8       56.32       49.30      9.30 o 
  -6   6   8        7.33        5.39      4.33 o 
  -5   6   8        3.11        3.75      2.81 o 
  -4   6   8       22.98       26.88      3.88 o 
  -3   6   8       29.23       23.39      3.66 o 
  -2   6   8        6.57        6.10      5.97 o 
  -1   6   8      342.65      381.50     14.68 o 
   0   6   8       73.87       75.95      4.72 o 
   1   6   8        7.12        8.27      4.69 o 
   2   6   8      368.33      400.24     10.36 o 
   3   6   8        0.46        4.15      4.38 o 
   4   6   8       94.33       96.69      8.75 o 
   5   6   8        7.16        7.90      7.99 o 
   6   6   8        4.62        4.84      5.64 o 
  -7   7   8        1.92        4.67      6.57 o 
  -6   7   8        7.54        6.03      9.36 o 
  -5   7   8        0.16        0.90      6.46 o 
  -4   7   8        0.40       -0.78      5.69 o 
  -3   7   8      267.93      276.16     26.54 o 
  -2   7   8      290.36      300.35     14.34 o 
  -1   7   8      263.56      276.15     13.39 o 
   0   7   8       68.13       47.58      3.74 o 
   1   7   8       30.87       28.40      3.89 o 
   2   7   8       67.95       67.68      8.98 o 
   3   7   8       13.26       12.17      3.94 o 
   4   7   8       39.38       38.48      4.80 o 
   5   7   8        4.22        2.86      3.07 o 
   6   7   8        3.31        8.91      4.57 o 
  -7   8   8       24.50       19.27      6.25 o 
  -6   8   8        6.21        3.49      4.25 o 
  -5   8   8       44.11       48.74      7.91 o 
  -4   8   8        6.99       13.70     14.23 o 
  -3   8   8     1191.36     1163.33     30.08 o 
  -2   8   8       92.52      101.26     15.08 o 
  -1   8   8        3.42        0.68      3.80 o 
   0   8   8       58.52       59.47      9.47 o 
   1   8   8       10.91        7.42      2.42 o 
   2   8   8       12.72       22.87      3.53 o 
   3   8   8       38.74       32.26      5.54 o 
   4   8   8      186.19      172.74     26.05 o 
   5   8   8        6.67        9.62      7.85 o 
  -6   9   8       12.06       13.15      6.01 o 
  -5   9   8        0.01        9.96      5.69 o 
  -4   9   8        2.20        3.68      6.75 o 
  -3   9   8       28.88       38.70      7.34 o 
  -2   9   8        1.96        2.38      3.56 o 
  -1   9   8      479.21      438.29     21.02 o 
   0   9   8       94.66       84.29      8.62 o 
   1   9   8       96.33       93.42     15.90 o 
   2   9   8       27.13       39.02      5.17 o 
   3   9   8       71.28       66.30      8.64 o 
   4   9   8        3.34       -0.50      6.19 o 
   5   9   8       42.47       35.13     10.18 o 
  -6  10   8        0.74        5.74      3.99 o 
  -5  10   8        2.31        7.71      4.33 o 
  -4  10   8       32.33       36.71     17.40 o 
  -3  10   8        3.66        7.81      5.08 o 
  -2  10   8       65.43       58.97      8.82 o 
  -1  10   8      188.25      186.61     23.98 o 
   0  10   8       51.79       35.88     14.63 o 
   1  10   8      203.95      202.85     15.35 o 
   2  10   8       19.10       20.71      5.78 o 
   3  10   8       19.86       12.97      8.68 o 
   4  10   8       19.22       15.30      4.93 o 
  -5  11   8        3.92       -0.58     17.99 o 
  -4  11   8       30.06       32.13     14.09 o 
  -3  11   8       38.82       27.80      5.65 o 
  -2  11   8       52.97       49.96     16.91 o 
  -1  11   8       16.33       25.21      5.99 o 
   0  11   8       97.69       92.99     13.24 o 
   1  11   8       22.69        8.91     13.05 o 
   2  11   8        0.45        0.64     11.96 o 
   3  11   8       13.33       14.46      6.05 o 
   4  11   8        0.20       -8.76      8.76 o 
  -5  12   8       65.11       59.44      9.11 o 
  -4  12   8       12.26       14.75     10.84 o 
  -3  12   8        5.33       11.17      5.94 o 
  -2  12   8        0.48        2.44      5.27 o 
  -1  12   8        2.81       15.28      5.50 o 
   0  12   8       74.12       72.14     14.22 o 
   1  12   8        0.76       -5.34      5.91 o 
   2  12   8       15.20       19.70      7.40 o 
   3  12   8       21.42       22.67     11.77 o 
  -4  13   8        5.73       14.28      5.42 o 
  -3  13   8       17.47       14.86      9.10 o 
  -2  13   8       51.46       66.30     12.57 o 
  -1  13   8        8.30       11.83      7.64 o 
   0  13   8        7.67        4.38     10.80 o 
   1  13   8        1.26        2.04      5.11 o 
   2  13   8       16.35       13.04      5.69 o 
  -2  14   8       10.20       10.18      4.31 o 
  -1  14   8        0.14       -1.68      3.82 o 
   0  14   8       20.60       33.65      7.29 o 
  -1 -14   9       11.25        8.88      4.59 o 
   0 -14   9        7.89       -4.91      9.78 o 
   1 -14   9        1.37        8.02      7.01 o 
   2 -14   9       32.84       30.57      6.28 o 
  -2 -13   9       19.72       21.86      8.04 o 
  -1 -13   9       10.99        9.66      5.20 o 
   0 -13   9      199.64      167.05     19.68 o 
   1 -13   9       12.15       12.78      7.95 o 
   2 -13   9      239.64      271.76     33.54 o 
   3 -13   9        0.05        9.75      6.68 o 
   4 -13   9      139.45      114.66     16.31 o 
  -3 -12   9       44.31       40.68     15.54 o 
  -2 -12   9        2.40        9.60      4.62 o 
  -1 -12   9      174.80      176.43     10.37 o 
   0 -12   9        7.62        9.30      3.86 o 
   1 -12   9      129.82      142.85     20.69 o 
   2 -12   9       36.27       32.89      5.52 o 
   3 -12   9      112.70       96.08      9.33 o 
   4 -12   9       29.83       26.62      5.10 o 
   5 -12   9        4.92       18.61      4.12 o 
  -4 -11   9        0.21        9.23     10.92 o 
  -3 -11   9       71.94       84.86     12.54 o 
  -2 -11   9       14.56       10.20      5.04 o 
  -1 -11   9       12.19       14.25      2.95 o 
   0 -11   9       51.40       54.42      7.00 o 
   1 -11   9      118.56      138.54     11.56 o 
   2 -11   9       54.10       57.64      5.45 o 
   3 -11   9        6.68        9.07      5.74 o 
   4 -11   9       19.82       22.91      4.67 o 
   5 -11   9       35.07       38.70     12.22 o 
  -5 -10   9        1.70        9.09      8.81 o 
  -4 -10   9       89.82       96.23     18.53 o 
  -3 -10   9       16.90       22.82      6.35 o 
  -2 -10   9      437.96      452.37     20.75 o 
  -1 -10   9      166.78      158.78     11.31 o 
   0 -10   9       16.23       18.82      2.92 o 
   1 -10   9        1.96       -2.48      4.14 o 
   2 -10   9      683.43      738.00     29.36 o 
   3 -10   9      163.55      181.48     24.13 o 
   4 -10   9      172.49      164.61     17.99 o 
   5 -10   9        7.20       10.08      3.63 o 
   6 -10   9       18.51       25.53      8.64 o 
  -5  -9   9       34.55       25.08      7.62 o 
  -4  -9   9      165.70      160.82     25.15 o 
  -3  -9   9      123.40      128.30     19.36 o 
  -2  -9   9      339.32      325.81     12.60 o 
  -1  -9   9      234.06      226.40     12.55 o 
   0  -9   9      313.95      335.26     14.84 o 
   1  -9   9      267.73      297.48     15.12 o 
   2  -9   9      144.33      136.35     15.39 o 
   3  -9   9       50.65       47.91      7.58 o 
   4  -9   9        9.10       15.00      4.09 o 
   5  -9   9       62.99       70.52     13.42 o 
   6  -9   9       18.84       18.92      5.19 o 
  -6  -8   9        6.53       15.46      4.69 o 
  -5  -8   9       95.92      111.84     15.77 o 
  -4  -8   9      108.86      110.42     13.85 o 
  -3  -8   9      305.58      321.69     16.61 o 
  -2  -8   9       10.90        7.48      3.95 o 
  -1  -8   9      744.25      758.07     21.08 o 
   0  -8   9        0.03        5.48      3.93 o 
   1  -8   9      429.90      419.33     12.57 o 
   2  -8   9      130.20      132.07     14.13 o 
   3  -8   9      583.47      545.54     18.44 o 
   4  -8   9       40.33       37.28      5.45 o 
   5  -8   9        8.24        1.80      4.07 o 
   6  -8   9       12.32       19.52      4.96 o 
  -6  -7   9       16.31       15.81      6.98 o 
  -5  -7   9      112.88      137.88     16.30 o 
  -4  -7   9      174.44      189.37      9.58 o 
  -3  -7   9       10.89       18.72      5.22 o 
  -2  -7   9        1.06        1.59      2.46 o 
  -1  -7   9        7.51        5.04      2.00 o 
   0  -7   9        2.09        1.43      2.50 o 
   1  -7   9      262.61      262.40     10.95 o 
   2  -7   9       11.21        7.14      3.94 o 
   3  -7   9        0.41        6.52      3.70 o 
   4  -7   9        0.02        4.84      5.36 o 
   5  -7   9       16.98       20.55      2.93 o 
   6  -7   9        6.59        5.87      6.87 o 
   7  -7   9        0.68        7.72      5.48 o 
  -7  -6   9        1.31        5.89      7.03 o 
  -6  -6   9        0.68       -2.09     12.44 o 
  -5  -6   9       84.65      128.21     15.38 o 
  -4  -6   9      386.19      388.24     23.59 o 
  -3  -6   9       10.88       12.32      4.55 o 
  -2  -6   9      120.95      118.71      9.47 o 
  -1  -6   9        1.21        1.69      2.54 o 
   0  -6   9      841.65      908.12     32.54 o 
   1  -6   9       37.11       31.05      3.80 o 
   2  -6   9      120.25      110.96     13.33 o 
   3  -6   9       14.33       34.92      5.13 o 
   4  -6   9        7.24        4.98      2.71 o 
   5  -6   9       22.42       23.21      4.99 o 
   6  -6   9       16.35       20.39      5.13 o 
   7  -6   9       22.71       16.11      5.64 o 
  -7  -5   9       10.26        3.92      4.46 o 
  -6  -5   9        2.47        1.84     10.45 o 
  -5  -5   9      275.22      297.00     15.79 o 
  -4  -5   9       98.97      103.22      6.10 o 
  -3  -5   9       62.68       62.37      6.83 o 
  -2  -5   9      229.35      223.56     13.33 o 
  -1  -5   9      589.93      584.00     14.72 o 
   0  -5   9      144.18      159.95      8.25 o 
   1  -5   9      108.41      114.87      6.60 o 
   2  -5   9      537.01      538.75     20.02 o 
   3  -5   9      101.17       95.79     12.11 o 
   4  -5   9       46.31       33.28      5.94 o 
   5  -5   9      170.45      162.56     20.40 o 
   6  -5   9        5.78        7.41      4.46 o 
   7  -5   9        2.90       15.04      8.06 o 
  -7  -4   9       14.74       16.44      5.63 o 
  -6  -4   9       45.25       46.19     10.46 o 
  -5  -4   9       13.68        9.87      3.92 o 
  -4  -4   9       96.81      101.13      5.92 o 
  -3  -4   9       24.16       26.15      4.68 o 
  -2  -4   9        8.05       10.99      2.91 o 
  -1  -4   9      609.70      630.16     15.45 o 
   0  -4   9     2445.80     2642.95     28.84 o 
   1  -4   9      671.59      747.01     20.28 o 
   2  -4   9      945.48      950.62     18.99 o 
   3  -4   9      626.72      628.12     13.19 o 
   4  -4   9       14.11        2.97      3.32 o 
   5  -4   9      120.73      104.53     11.59 o 
   6  -4   9        0.28       11.13      8.94 o 
   7  -4   9        7.46        3.34      5.04 o 
  -7  -3   9       33.46       24.67      7.33 o 
  -6  -3   9       15.00       15.17      4.12 o 
  -5  -3   9      106.07      102.53     11.81 o 
  -4  -3   9      134.21      130.19      9.18 o 
  -3  -3   9      378.91      349.20      9.31 o 
  -2  -3   9      586.34      587.90     18.07 o 
  -1  -3   9        0.06        1.16      0.59 o 
   0  -3   9     1804.72     1938.70     21.70 o 
   1  -3   9      268.88      236.38      7.87 o 
   2  -3   9       28.17       25.77      3.34 o 
   3  -3   9       31.00       32.94      3.93 o 
   4  -3   9      612.63      575.43     36.24 o 
   5  -3   9        0.02        2.06     10.53 o 
   6  -3   9       27.56       27.71      6.43 o 
   7  -3   9       18.42       22.99      7.62 o 
  -7  -2   9       33.28       34.43     21.50 o 
  -6  -2   9       83.11       60.02     10.52 o 
  -5  -2   9        8.89        6.81      5.38 o 
  -4  -2   9        8.89        9.64      2.68 o 
  -3  -2   9      903.72      981.95     21.16 o 
  -2  -2   9     1261.92     1408.55     14.57 o 
  -1  -2   9     4725.85     5411.42    101.98 o 
   0  -2   9      609.04      657.01     10.02 o 
   1  -2   9     2085.33     2170.04     29.95 o 
   2  -2   9       15.92        4.38      3.24 o 
   3  -2   9     1289.78     1347.26     24.58 o 
   4  -2   9        7.41        1.86      1.47 o 
   5  -2   9      144.12      157.13     21.22 o 
   6  -2   9        0.40        9.51      5.00 o 
   7  -2   9       56.94       52.52     17.54 o 
  -8  -1   9       24.28       21.78      6.45 o 
  -7  -1   9        0.04        2.38      4.04 o 
  -6  -1   9        8.68        7.61      3.50 o 
  -5  -1   9      147.90      134.81     10.82 o 
  -4  -1   9        6.97       16.63      3.64 o 
  -3  -1   9     1186.18     1266.35     15.91 o 
  -2  -1   9       12.13        9.54      2.38 o 
  -1  -1   9     1172.40     1229.84     36.58 o 
   0  -1   9      148.43      139.55      2.73 o 
   1  -1   9      247.29      233.30      5.82 o 
   2  -1   9     1508.85     1500.80     25.98 o 
   3  -1   9      859.04      917.90     42.98 o 
   4  -1   9       90.84       98.85     15.37 o 
   5  -1   9       33.54       23.01      5.10 o 
   6  -1   9       13.55        8.13      4.61 o 
   7  -1   9        4.85       11.37      9.47 o 
  -8   0   9        0.59        0.24      4.60 o 
  -7   0   9        7.97       13.20      5.04 o 
  -6   0   9      239.82      275.94     16.89 o 
  -5   0   9      253.50      263.98     11.72 o 
  -4   0   9       74.79       83.78      5.40 o 
  -3   0   9       89.44       90.10      9.15 o 
  -2   0   9      379.87      460.54     11.56 o 
  -1   0   9      325.46      344.12     11.92 o 
   0   0   9       16.04        8.95      1.18 o 
   1   0   9      128.67      138.31      2.04 o 
   2   0   9       23.41       10.65     10.80 o 
   3   0   9      552.19      594.39     30.88 o 
   4   0   9       47.10       34.56     11.26 o 
   5   0   9      110.44       96.65      9.93 o 
   6   0   9        7.11        4.58      5.07 o 
   7   0   9       33.93       39.59     17.54 o 
  -8   1   9        0.05       -4.70      5.61 o 
  -7   1   9        0.07        6.78      8.08 o 
  -6   1   9        0.00        6.08      3.72 o 
  -5   1   9      169.72      164.01      6.65 o 
  -4   1   9      111.72      126.10      9.22 o 
  -3   1   9        0.24        3.32      2.95 o 
  -2   1   9       47.00       40.80      6.92 o 
  -1   1   9        7.73       26.44      2.62 o 
   0   1   9      322.28      285.08      5.92 o 
   1   1   9       46.04       41.28      4.54 o 
   2   1   9        0.35        0.33      1.12 o 
   3   1   9      456.16      408.03     16.84 o 
   4   1   9      511.54      510.39     22.65 o 
   5   1   9      261.15      243.19     12.84 o 
   6   1   9       10.60        8.76     10.53 o 
   7   1   9       53.41       41.98     11.42 o 
  -8   2   9       28.48       13.60      6.62 o 
  -7   2   9        6.40        6.71      3.96 o 
  -6   2   9        1.48       -0.37      4.51 o 
  -5   2   9        4.74        6.58      2.91 o 
  -4   2   9      155.62      144.54     11.89 o 
  -3   2   9       16.60       16.56      3.42 o 
  -2   2   9      159.32      147.39      7.80 o 
  -1   2   9      286.34      270.95      6.74 o 
   0   2   9      816.89      753.63     11.07 o 
   1   2   9       64.58       38.27      3.13 o 
   2   2   9      279.43      242.34      9.08 o 
   3   2   9        1.97        3.89      3.02 o 
   4   2   9     1874.38     1873.02     59.74 o 
   5   2   9      320.46      316.76     12.78 o 
   6   2   9      129.52      138.60     13.49 o 
   7   2   9        0.30        6.30      5.98 o 
  -8   3   9        3.96        3.86      3.34 o 
  -7   3   9       15.61       14.38      4.58 o 
  -6   3   9       70.01       65.25      8.81 o 
  -5   3   9      436.86      393.08     14.95 o 
  -4   3   9       39.65       33.49      5.17 o 
  -3   3   9        5.40        8.83      2.85 o 
  -2   3   9     1923.20     1932.06     27.88 o 
  -1   3   9      821.33      850.02     17.97 o 
   0   3   9     2460.47     2466.42     33.12 o 
   1   3   9      641.08      656.75     18.55 o 
   2   3   9        1.07        4.22      1.08 o 
   3   3   9      183.41      149.68      6.28 o 
   4   3   9      355.42      341.93     18.44 o 
   5   3   9      517.76      552.30     39.30 o 
   6   3   9        3.97       11.16      4.25 o 
   7   3   9       60.38       63.73     18.39 o 
  -8   4   9        0.50        5.94      5.62 o 
  -7   4   9       39.93       41.64      9.16 o 
  -6   4   9        6.86       10.92      7.43 o 
  -5   4   9       80.09       75.56     10.37 o 
  -4   4   9       37.57       33.96      4.63 o 
  -3   4   9     1063.27     1008.63     19.32 o 
  -2   4   9      138.20      162.13      6.15 o 
  -1   4   9      100.45       54.03      2.19 o 
   0   4   9      535.59      629.48     21.39 o 
   1   4   9       40.87       32.05      3.43 o 
   2   4   9        1.90        3.80      3.09 o 
   3   4   9      684.35      666.72     20.40 o 
   4   4   9      381.94      405.55     35.72 o 
   5   4   9       15.80       28.43      6.75 o 
   6   4   9        6.39       13.31      3.99 o 
   7   4   9       37.26       31.20      7.61 o 
  -7   5   9        8.29       12.61      5.10 o 
  -6   5   9      270.95      258.57     13.84 o 
  -5   5   9      109.22      104.51     12.48 o 
  -4   5   9      223.35      242.38      9.38 o 
  -3   5   9       65.24       72.27      7.28 o 
  -2   5   9      909.03      893.07     17.09 o 
  -1   5   9       12.14        9.29      8.64 o 
   0   5   9      980.82     1110.00     27.19 o 
   1   5   9     1182.10     1171.74     22.99 o 
   2   5   9      433.34      443.80     15.12 o 
   3   5   9       27.57       25.72      6.36 o 
   4   5   9      169.73      164.94     23.83 o 
   5   5   9        3.15        5.99      4.80 o 
   6   5   9       36.00       38.33      7.15 o 
  -7   6   9        4.64        0.96      4.65 o 
  -6   6   9       72.96       78.21     13.32 o 
  -5   6   9      211.94      252.75     18.27 o 
  -4   6   9      136.75      131.51     11.32 o 
  -3   6   9      203.50      194.40      5.45 o 
  -2   6   9      564.64      572.36     15.74 o 
  -1   6   9      131.94      136.85     20.19 o 
   0   6   9      101.76       77.11      3.31 o 
   1   6   9      277.80      280.01     10.69 o 
   2   6   9        3.44        3.17      3.30 o 
   3   6   9       62.73       65.01      8.67 o 
   4   6   9       83.22       73.84     15.10 o 
   5   6   9      108.73      124.20     19.24 o 
   6   6   9        0.00        4.20      4.91 o 
  -7   7   9       61.66       65.08      8.48 o 
  -6   7   9        1.90        6.47      4.77 o 
  -5   7   9      167.44      220.20     15.41 o 
  -4   7   9      210.75      225.12     19.40 o 
  -3   7   9      682.95      723.95     28.55 o 
  -2   7   9      188.55      203.13     15.69 o 
  -1   7   9      595.05      581.97     22.77 o 
   0   7   9        7.82       18.07      4.21 o 
   1   7   9      394.51      439.38     11.50 o 
   2   7   9      484.59      501.39     17.97 o 
   3   7   9      138.61      142.51     10.49 o 
   4   7   9        2.04        3.54      3.66 o 
   5   7   9      125.62      149.92     21.99 o 
   6   7   9      127.61      112.09     22.90 o 
  -7   8   9        6.59        9.57      5.18 o 
  -6   8   9       32.63       34.22      9.27 o 
  -5   8   9       52.18       68.13      9.92 o 
  -4   8   9       91.15       88.18     15.61 o 
  -3   8   9      211.68      227.35     29.03 o 
  -2   8   9       88.03      110.45     16.94 o 
  -1   8   9      744.27      699.46     57.75 o 
   0   8   9      425.80      456.19     22.88 o 
   1   8   9      315.50      303.84     10.69 o 
   2   8   9      459.45      495.65     15.28 o 
   3   8   9       17.36       11.91      4.38 o 
   4   8   9      158.69      135.20     19.22 o 
   5   8   9       10.01        9.77      3.83 o 
  -6   9   9       25.71       23.00      5.49 o 
  -5   9   9        2.63        7.92      5.50 o 
  -4   9   9      271.88      300.01     20.32 o 
  -3   9   9      193.11      158.83     27.29 o 
  -2   9   9      527.26      509.61     30.44 o 
  -1   9   9        0.77       11.85      5.30 o 
   0   9   9       51.69       50.50     15.86 o 
   1   9   9      183.37      177.25     11.90 o 
   2   9   9       25.81       24.66      6.67 o 
   3   9   9       36.24       28.25      7.11 o 
   4   9   9        7.10       16.62      7.12 o 
   5   9   9       18.19       12.34      4.91 o 
  -6  10   9       12.62        9.34      5.24 o 
  -5  10   9      104.69       84.49     14.95 o 
  -4  10   9        2.20        1.82      4.82 o 
  -3  10   9       64.92       70.57     11.35 o 
  -2  10   9      210.99      164.69     23.42 o 
  -1  10   9       65.82       66.36     12.12 o 
   0  10   9        4.93        7.92      5.33 o 
   1  10   9       19.46       28.60      6.30 o 
   2  10   9        3.98        8.24      8.72 o 
   3  10   9       10.17        7.05      3.50 o 
   4  10   9       10.83       18.88     10.97 o 
  -5  11   9       42.63       45.53      9.98 o 
  -4  11   9       31.48       28.19      4.84 o 
  -3  11   9       66.17       61.49     14.59 o 
  -2  11   9      131.85      119.29      9.79 o 
  -1  11   9        4.16        0.63      4.29 o 
   0  11   9       10.22        7.00      4.24 o 
   1  11   9        1.90        6.36      4.39 o 
   2  11   9       21.84       32.39      6.64 o 
   3  11   9        0.75       13.17      6.39 o 
  -5  12   9        0.63       -3.22      7.42 o 
  -4  12   9       61.22       71.09     12.23 o 
  -3  12   9        0.90        0.65      7.46 o 
  -2  12   9       51.34       70.83     25.09 o 
  -1  12   9       28.33       30.55      5.50 o 
   0  12   9       46.44       46.28     12.05 o 
   1  12   9        0.88        5.37      5.63 o 
   2  12   9       10.37       10.99      8.95 o 
   3  12   9        1.74        8.72      7.38 o 
  -4  13   9        3.77       -2.39      9.52 o 
  -3  13   9       41.82       45.35     15.64 o 
  -2  13   9       27.32       32.53      6.67 o 
  -1  13   9        3.58       12.98      5.25 o 
   0  13   9        0.20        7.51      5.85 o 
   1  13   9       51.70       56.70      8.89 o 
  -1  14   9        2.38       11.19     10.39 o 
  -1 -14  10        7.20        6.05      3.92 o 
   0 -14  10       25.48       13.52      6.99 o 
   1 -14  10        5.75        7.02      4.71 o 
   2 -14  10       10.02        9.34      5.78 o 
  -2 -13  10        0.15        1.19      5.00 o 
  -1 -13  10       31.45       29.87      7.37 o 
   0 -13  10       23.55       19.87      4.31 o 
   1 -13  10       38.79       35.23      5.40 o 
   2 -13  10        0.02        4.42      2.55 o 
   3 -13  10       62.94       60.90     10.96 o 
  -3 -12  10        0.04        5.06      4.91 o 
  -2 -12  10        3.81       15.80      6.15 o 
  -1 -12  10        1.97       19.00      9.38 o 
   0 -12  10      119.21      117.77     11.14 o 
   1 -12  10       11.33       11.34      5.67 o 
   2 -12  10       83.13       73.35      9.46 o 
   3 -12  10       20.41       25.94      5.25 o 
   4 -12  10       54.76       55.96     12.17 o 
  -4 -11  10        4.55        6.44      3.55 o 
  -3 -11  10        4.52       16.81      5.43 o 
  -2 -11  10      124.67      117.12     22.58 o 
  -1 -11  10        0.00        3.59      3.23 o 
   0 -11  10      294.35      269.76     10.85 o 
   1 -11  10       18.87       25.26      4.54 o 
   2 -11  10      355.38      398.28     18.52 o 
   3 -11  10      222.05      209.24     10.84 o 
   4 -11  10        3.34       10.64      5.13 o 
   5 -11  10       30.72       18.04      8.67 o 
  -5 -10  10        4.58        5.17      8.93 o 
  -4 -10  10        9.58       15.84      3.83 o 
  -3 -10  10       10.38        9.12      3.83 o 
  -2 -10  10        2.23       10.92      5.64 o 
  -1 -10  10        6.56        6.16      3.35 o 
   0 -10  10        1.85        3.24      5.01 o 
   1 -10  10      208.68      219.65     18.05 o 
   2 -10  10       31.80       43.29      9.22 o 
   3 -10  10      140.33      140.31     21.24 o 
   4 -10  10       92.48       89.24      9.40 o 
   5 -10  10      197.99      191.66     30.88 o 
   6 -10  10        0.00       -2.20      5.13 o 
  -5  -9  10        3.24        3.54     13.39 o 
  -4  -9  10        0.09        3.59      5.40 o 
  -3  -9  10        5.26        9.82      5.11 o 
  -2  -9  10        7.27        6.24      3.86 o 
  -1  -9  10      339.37      333.36     10.05 o 
   0  -9  10      124.44      118.42     13.50 o 
   1  -9  10       13.86       11.69      3.80 o 
   2  -9  10       23.28       34.90      6.50 o 
   3  -9  10        0.02       -1.91      3.66 o 
   4  -9  10       77.49       75.61      9.11 o 
   5  -9  10       26.31       23.59     14.23 o 
   6  -9  10      100.45       86.49     16.77 o 
  -6  -8  10        1.30        6.16      7.38 o 
  -5  -8  10        1.49        2.11      3.34 o 
  -4  -8  10       79.47       72.35     16.43 o 
  -3  -8  10       29.03       25.36      4.21 o 
  -2  -8  10       53.45       59.81      6.64 o 
  -1  -8  10      392.69      363.50     14.41 o 
   0  -8  10       67.04       66.23     13.59 o 
   1  -8  10      217.35      223.58      8.01 o 
   2  -8  10       94.26       88.28     10.22 o 
   3  -8  10       55.35       65.56      7.00 o 
   4  -8  10       64.93       77.17      5.70 o 
   5  -8  10      129.85      151.23     19.87 o 
   6  -8  10       10.11       15.08      5.87 o 
  -6  -7  10       32.76       41.71     12.28 o 
  -5  -7  10      224.25      194.19     24.92 o 
  -4  -7  10      130.22      104.71     25.76 o 
  -3  -7  10      814.33      825.61     26.09 o 
  -2  -7  10       14.50       16.40      5.05 o 
  -1  -7  10       69.43       70.82      8.42 o 
   0  -7  10      227.74      215.63      7.94 o 
   1  -7  10       66.12       58.24     16.57 o 
   2  -7  10     1375.57     1488.38     44.27 o 
   3  -7  10      160.22      149.58      8.28 o 
   4  -7  10      170.83      154.74      7.47 o 
   5  -7  10      140.39      130.38     22.85 o 
   6  -7  10       22.51       21.35      5.35 o 
   7  -7  10        7.54       16.48      4.40 o 
  -6  -6  10        6.99        2.94      5.18 o 
  -5  -6  10       10.03        6.38      5.86 o 
  -4  -6  10        1.32       -0.35      4.28 o 
  -3  -6  10     1677.64     1722.67     44.65 o 
  -2  -6  10      249.36      243.69     12.82 o 
  -1  -6  10       48.52       49.94      5.85 o 
   0  -6  10      481.42      494.00     14.61 o 
   1  -6  10      504.06      564.89     16.74 o 
   2  -6  10      857.43      879.47     17.67 o 
   3  -6  10       21.21       20.21      4.46 o 
   4  -6  10      607.23      573.88     22.47 o 
   5  -6  10       36.37       19.72      6.51 o 
   6  -6  10       53.70       33.90      7.94 o 
   7  -6  10        6.00        5.43      5.81 o 
  -7  -5  10        9.89        8.43      3.71 o 
  -6  -5  10      106.39      122.47     18.34 o 
  -5  -5  10        0.50       14.37      6.25 o 
  -4  -5  10      708.24      718.82     28.53 o 
  -3  -5  10       54.91       43.60      6.61 o 
  -2  -5  10      723.79      680.74     14.38 o 
  -1  -5  10       21.16       14.96      2.95 o 
   0  -5  10     1599.73     1714.22     24.39 o 
   1  -5  10      341.43      348.48     10.46 o 
   2  -5  10      478.45      474.61     15.98 o 
   3  -5  10      518.57      585.36     40.56 o 
   4  -5  10      575.72      602.13     11.48 o 
   5  -5  10      131.47      125.66     33.99 o 
   6  -5  10       13.16       23.31      5.58 o 
   7  -5  10        2.40        3.71      3.78 o 
  -7  -4  10       52.14       41.18     17.07 o 
  -6  -4  10       41.69       42.68      9.35 o 
  -5  -4  10        1.05       11.77      2.93 o 
  -4  -4  10      901.13      920.82     16.33 o 
  -3  -4  10      414.02      391.41     12.37 o 
  -2  -4  10      491.28      477.60     14.05 o 
  -1  -4  10      272.75      322.51     11.12 o 
   0  -4  10      192.66      234.14      9.37 o 
   1  -4  10      319.69      303.67     12.40 o 
   2  -4  10       43.38       36.08      4.83 o 
   3  -4  10      208.87      183.65      8.71 o 
   4  -4  10      110.48      114.44     10.01 o 
   5  -4  10      146.03      158.35     20.02 o 
   6  -4  10      101.61       74.58     10.48 o 
   7  -4  10       14.63        9.43     17.04 o 
  -7  -3  10       53.38       58.18     11.33 o 
  -6  -3  10       13.35       14.44      4.56 o 
  -5  -3  10       83.34       74.62      9.73 o 
  -4  -3  10        7.01       10.64      3.48 o 
  -3  -3  10      163.75      132.97      6.77 o 
  -2  -3  10      219.97      185.25     21.11 o 
  -1  -3  10       63.91       69.38     11.01 o 
   0  -3  10      792.01      756.48     12.28 o 
   1  -3  10      272.00      268.10     16.60 o 
   2  -3  10      623.63      616.19     14.49 o 
   3  -3  10        0.73        1.88      2.84 o 
   4  -3  10     2036.30     2086.34     93.40 o 
   5  -3  10       63.99       60.97      8.65 o 
   6  -3  10       13.46        9.80     10.15 o 
   7  -3  10       27.41       32.70     16.23 o 
  -7  -2  10       22.51       20.57      8.09 o 
  -6  -2  10      256.89      261.98     20.89 o 
  -5  -2  10       59.70       61.58      6.63 o 
  -4  -2  10      752.12      802.60     24.56 o 
  -3  -2  10      170.34      161.81      4.45 o 
  -2  -2  10     1392.03     1308.61     34.86 o 
  -1  -2  10     1408.73     1309.18     35.42 o 
   0  -2  10      125.64      108.55      2.12 o 
   1  -2  10     1261.11     1379.38     33.16 o 
   2  -2  10      347.72      332.95     14.14 o 
   3  -2  10        0.02        0.98      0.93 o 
   4  -2  10       52.65       72.97     13.44 o 
   5  -2  10      373.34      388.80     32.76 o 
   6  -2  10        1.52       -1.60      6.35 o 
   7  -2  10        7.20       12.42      5.67 o 
  -7  -1  10       75.40       68.57     12.20 o 
  -6  -1  10      356.53      394.10     19.51 o 
  -5  -1  10      726.54      745.41     28.32 o 
  -4  -1  10      102.39      126.34     12.10 o 
  -3  -1  10      260.06      205.28     13.89 o 
  -2  -1  10     3552.17     3600.41     58.83 o 
  -1  -1  10     5587.01     5784.87     52.32 o 
   0  -1  10       37.54       38.87      4.01 o 
   1  -1  10        3.02        5.77      1.41 o 
   2  -1  10       26.48       35.66      2.97 o 
   3  -1  10       37.12       23.01     19.09 o 
   4  -1  10      187.80      170.63     24.09 o 
   5  -1  10        0.77        1.48      6.26 o 
   6  -1  10        4.21       10.32      5.18 o 
   7  -1  10       15.07       21.75      4.86 o 
  -8   0  10        9.05        6.37      7.90 o 
  -7   0  10       65.04       71.49      8.31 o 
  -6   0  10       96.53      106.79      9.28 o 
  -5   0  10      996.37     1043.06     22.79 o 
  -4   0  10      184.97      182.58     15.46 o 
  -3   0  10      683.37      720.81     11.93 o 
  -2   0  10      714.23      733.37     17.02 o 
  -1   0  10     1939.99     1970.30     19.82 o 
   0   0  10        5.95        4.71      1.12 o 
   1   0  10       67.61       88.35      3.53 o 
   2   0  10       70.57       87.63      8.46 o 
   3   0  10      180.29      182.93      8.19 o 
   4   0  10       74.37       68.46      9.59 o 
   5   0  10       90.17       92.14      8.65 o 
   6   0  10       23.03       17.04      5.16 o 
   7   0  10        2.70        1.81      5.94 o 
  -8   1  10       17.62       19.15      5.18 o 
  -7   1  10       15.18       11.94      3.85 o 
  -6   1  10       76.59       74.55      7.00 o 
  -5   1  10       68.92       62.07     13.94 o 
  -4   1  10      129.95      140.52     13.47 o 
  -3   1  10       49.35       50.36      6.73 o 
  -2   1  10      532.45      563.18     13.45 o 
  -1   1  10        8.28        7.82      1.73 o 
   0   1  10      261.17      231.89      8.41 o 
   1   1  10        0.62        0.70      1.37 o 
   2   1  10      294.67      332.45     14.96 o 
   3   1  10       24.60       36.93     10.70 o 
   4   1  10      275.35      248.10     12.78 o 
   5   1  10       28.16       28.32      7.78 o 
   6   1  10        4.15       16.96      6.30 o 
   7   1  10       37.49       43.79      8.75 o 
  -8   2  10       10.94       12.97      8.60 o 
  -7   2  10        1.46        8.19      3.57 o 
  -6   2  10        0.68        3.89      3.08 o 
  -5   2  10      183.56      199.42     12.44 o 
  -4   2  10       41.59       34.72      4.60 o 
  -3   2  10        0.04        1.86      2.93 o 
  -2   2  10      635.02      611.35     21.92 o 
  -1   2  10       58.58       64.24      5.15 o 
   0   2  10      181.79      168.40      5.70 o 
   1   2  10      248.76      227.32      9.20 o 
   2   2  10      416.54      429.66     13.74 o 
   3   2  10       73.99       87.35     12.45 o 
   4   2  10      142.03      182.72     35.06 o 
   5   2  10      247.29      233.78     18.60 o 
   6   2  10       43.05       44.33     10.82 o 
   7   2  10        0.17       13.23      8.04 o 
  -8   3  10       23.53       22.40      4.75 o 
  -7   3  10       42.59       38.07      5.78 o 
  -6   3  10       15.93       15.01      3.05 o 
  -5   3  10      131.25      131.39     14.97 o 
  -4   3  10       43.83       62.63      8.53 o 
  -3   3  10      382.34      389.91     11.60 o 
  -2   3  10      119.86      131.76      6.84 o 
  -1   3  10      968.59      980.84     25.02 o 
   0   3  10      729.05      757.63     20.26 o 
   1   3  10      221.48      217.31      9.06 o 
   2   3  10       57.56       54.06      6.43 o 
   3   3  10       12.24       12.59      2.35 o 
   4   3  10      283.50      299.48     16.72 o 
   5   3  10       12.30        9.55      5.46 o 
   6   3  10        7.42       13.41      4.17 o 
   7   3  10        0.02        1.77      5.83 o 
  -7   4  10       12.52       14.26      3.15 o 
  -6   4  10       25.45        1.16      4.13 o 
  -5   4  10      115.04      121.45     10.10 o 
  -4   4  10       18.77        9.42      3.89 o 
  -3   4  10      182.62      176.04      4.75 o 
  -2   4  10      427.72      461.48     13.62 o 
  -1   4  10      284.79      298.73     11.77 o 
   0   4  10      160.62      187.25      6.86 o 
   1   4  10      139.78      164.93      5.15 o 
   2   4  10      987.28     1014.71     19.66 o 
   3   4  10      181.55      175.93      7.88 o 
   4   4  10       10.14       13.70      5.87 o 
   5   4  10       31.66       46.59      6.91 o 
   6   4  10       13.20       15.25      4.56 o 
  -7   5  10        0.44        2.38      9.10 o 
  -6   5  10       29.79       35.17      6.67 o 
  -5   5  10        5.75       10.49      4.01 o 
  -4   5  10       24.94       16.67      4.70 o 
  -3   5  10      523.13      576.31     19.50 o 
  -2   5  10        7.73       15.44      2.64 o 
  -1   5  10     1359.21     1548.99     35.19 o 
   0   5  10      299.21      280.24      6.89 o 
   1   5  10       43.47       42.48      4.76 o 
   2   5  10        2.09        4.77      2.56 o 
   3   5  10     1369.70     1395.45     45.23 o 
   4   5  10       23.44       23.60      5.14 o 
   5   5  10       55.59       39.12      5.68 o 
   6   5  10       34.25       35.81      7.37 o 
  -7   6  10       15.72        6.73      3.97 o 
  -6   6  10       14.93       19.26     13.08 o 
  -5   6  10        0.61       10.21      4.15 o 
  -4   6  10       18.85       18.09      3.31 o 
  -3   6  10       12.16       21.40      6.35 o 
  -2   6  10        0.70        0.76      3.69 o 
  -1   6  10      391.36      418.37     18.43 o 
   0   6  10      210.86      282.27     18.94 o 
   1   6  10      745.64      769.03     23.29 o 
   2   6  10      134.19      156.73      5.65 o 
   3   6  10      794.82      808.13     24.81 o 
   4   6  10        4.28        6.33      3.86 o 
   5   6  10       34.19       50.36     10.87 o 
   6   6  10        0.02        2.98      4.50 o 
  -7   7  10        0.51        9.13      4.64 o 
  -6   7  10        4.02        1.07      5.98 o 
  -5   7  10       37.72       29.48      5.33 o 
  -4   7  10       28.13       25.24      6.30 o 
  -3   7  10        8.72        0.31      6.77 o 
  -2   7  10      203.40      176.40     12.18 o 
  -1   7  10       32.01       45.71      7.88 o 
   0   7  10      108.70      111.91      9.83 o 
   1   7  10       24.98       18.47      4.65 o 
   2   7  10       74.10       94.46      6.25 o 
   3   7  10       29.38       13.34      6.25 o 
   4   7  10        7.55        7.07      3.68 o 
   5   7  10       14.66       14.32      5.03 o 
   6   7  10        0.34        5.06     11.37 o 
  -7   8  10        0.27       12.93      7.73 o 
  -6   8  10       15.67       19.81     11.54 o 
  -5   8  10       41.27       40.20      6.82 o 
  -4   8  10        7.73        5.92      5.04 o 
  -3   8  10       39.75       28.62     10.27 o 
  -2   8  10        0.72        4.95      3.87 o 
  -1   8  10       66.31       80.28     14.70 o 
   0   8  10       21.56       22.16      5.84 o 
   1   8  10       29.80       37.76      5.47 o 
   2   8  10       86.36       68.74      8.35 o 
   3   8  10       30.30       26.00      3.69 o 
   4   8  10        7.61        4.35      4.25 o 
   5   8  10        0.82        7.82      4.49 o 
  -6   9  10        2.76        5.67      4.72 o 
  -5   9  10       49.85       57.67     16.08 o 
  -4   9  10        1.09        6.35      7.14 o 
  -3   9  10        0.27        3.56     14.26 o 
  -2   9  10        2.04       12.89      5.14 o 
  -1   9  10      170.30      177.02     21.49 o 
   0   9  10      290.92      278.64     11.28 o 
   1   9  10      145.05      149.43     19.97 o 
   2   9  10       36.53       52.84      8.32 o 
   3   9  10       48.52       43.56      8.86 o 
   4   9  10       20.21       34.10     14.01 o 
   5   9  10        0.34       13.35      9.92 o 
  -6  10  10       13.06       15.92      6.35 o 
  -5  10  10       17.24       20.23      5.79 o 
  -4  10  10       28.97       50.77      9.07 o 
  -3  10  10       31.82       27.97      7.77 o 
  -2  10  10      232.14      264.06     20.32 o 
  -1  10  10        3.08        8.86      7.72 o 
   0  10  10      285.36      296.21     16.31 o 
   1  10  10       38.64       39.38      8.20 o 
   2  10  10       75.52       60.53     17.89 o 
   3  10  10       53.85       66.99     18.90 o 
   4  10  10       37.98       32.51     14.01 o 
  -5  11  10        2.89        8.39      5.12 o 
  -4  11  10       32.14       37.38      7.47 o 
  -3  11  10        0.84        8.00      5.10 o 
  -2  11  10      135.88      127.78     18.76 o 
  -1  11  10       70.63       71.61     11.39 o 
   0  11  10       27.44       29.69     16.05 o 
   1  11  10      104.66      122.74      9.83 o 
   2  11  10        2.94        7.44      3.38 o 
   3  11  10       28.43       40.21     11.75 o 
  -4  12  10        2.18        6.29      8.81 o 
  -3  12  10      160.35      147.11     30.77 o 
  -2  12  10       30.53       44.29      7.87 o 
  -1  12  10       24.27       31.88      8.80 o 
   0  12  10        0.08        9.14      4.65 o 
   1  12  10       65.41       61.89      8.46 o 
   2  12  10       17.35       14.93      4.41 o 
  -3  13  10        1.41        5.65      7.13 o 
  -2  13  10      168.96      159.20     18.80 o 
  -1  13  10        2.46        9.41      3.50 o 
   0  13  10       77.32       82.35     15.13 o 
   1  13  10       38.77       23.10      7.91 o 
   0 -14  11        0.02       10.92      4.98 o 
   1 -14  11       18.32       15.41      4.90 o 
  -2 -13  11       48.39       48.96     10.20 o 
  -1 -13  11       35.39       34.85      7.58 o 
   0 -13  11       72.56       90.72     12.22 o 
   1 -13  11       10.51       10.67      2.85 o 
   2 -13  11       38.55       37.70      6.13 o 
   3 -13  11       15.56       14.59     10.46 o 
  -3 -12  11       53.59       63.16     12.86 o 
  -2 -12  11       43.53       41.16     10.99 o 
  -1 -12  11       21.53       17.20      5.94 o 
   0 -12  11       37.15       42.85      7.34 o 
   1 -12  11       49.45       57.85      8.39 o 
   2 -12  11       41.05       25.23      6.62 o 
   3 -12  11        5.89        9.29      3.28 o 
   4 -12  11       49.13       56.48      8.35 o 
  -4 -11  11       11.78       10.70      4.30 o 
  -3 -11  11       60.40       68.10     11.10 o 
  -2 -11  11        7.51       16.25      6.48 o 
  -1 -11  11       24.24       19.76      9.91 o 
   0 -11  11        0.11       -3.91      3.91 o 
   1 -11  11        1.36       -2.02      4.07 o 
   2 -11  11        0.20        5.36      2.99 o 
   3 -11  11       11.34       10.77      4.40 o 
   4 -11  11      126.60      122.94     16.87 o 
   5 -11  11        0.01       10.56      4.75 o 
  -5 -10  11        0.00        1.93      6.35 o 
  -4 -10  11       56.31       69.84     11.15 o 
  -3 -10  11        0.12        3.89      6.35 o 
  -2 -10  11       97.29       96.73     14.91 o 
  -1 -10  11      322.66      310.06     13.63 o 
   0 -10  11       74.65       71.47      9.01 o 
   1 -10  11       17.25        3.23      4.36 o 
   2 -10  11       26.66       18.21      4.03 o 
   3 -10  11       18.06        7.69      3.18 o 
   4 -10  11       26.98       25.08      3.87 o 
   5 -10  11       20.37       27.56     10.12 o 
  -5  -9  11       17.93       12.00      9.52 o 
  -4  -9  11      133.24      152.50     21.94 o 
  -3  -9  11       16.58       22.83     10.02 o 
  -2  -9  11      103.11       91.38     11.21 o 
  -1  -9  11      141.00      119.24      9.11 o 
   0  -9  11      157.61      135.68     13.53 o 
   1  -9  11      124.97      105.05      7.72 o 
   2  -9  11      278.89      265.07     19.85 o 
   3  -9  11       22.71       18.40      3.26 o 
   4  -9  11       37.96       43.65      5.09 o 
   5  -9  11       14.97       14.16      7.58 o 
   6  -9  11        4.16        6.30      3.64 o 
  -6  -8  11       11.21       22.76     11.96 o 
  -5  -8  11       12.16        3.03      6.82 o 
  -4  -8  11        2.21        8.24      5.42 o 
  -3  -8  11      174.59      180.91     23.59 o 
  -2  -8  11      142.76      121.23      5.27 o 
  -1  -8  11      269.34      260.27     13.75 o 
   0  -8  11      172.76      174.33     10.89 o 
   1  -8  11      614.25      675.65     13.00 o 
   2  -8  11      483.62      506.22     10.44 o 
   3  -8  11       28.38       29.67      5.38 o 
   4  -8  11       27.44        9.77      4.02 o 
   5  -8  11       47.67       58.92     12.08 o 
   6  -8  11        6.05        6.26      5.74 o 
  -6  -7  11       34.30       27.48      7.24 o 
  -5  -7  11        0.01        4.34      6.50 o 
  -4  -7  11       56.56       61.07     10.92 o 
  -3  -7  11        7.46        7.54      3.18 o 
  -2  -7  11        2.83        3.04      3.61 o 
  -1  -7  11       75.29       74.76      9.46 o 
   0  -7  11        1.41        3.57      3.08 o 
   1  -7  11       59.39       78.04      8.38 o 
   2  -7  11      750.24      739.30     21.46 o 
   3  -7  11        0.02        6.23      8.23 o 
   4  -7  11       27.74       41.23      7.56 o 
   5  -7  11       71.86       69.37     13.06 o 
   6  -7  11       26.80       30.63      7.32 o 
  -6  -6  11        9.83       31.27      9.42 o 
  -5  -6  11       50.85       57.36      9.20 o 
  -4  -6  11        7.62       14.14      7.10 o 
  -3  -6  11      142.43      141.74     13.37 o 
  -2  -6  11      192.23      180.38      5.31 o 
  -1  -6  11       18.91       16.37      2.98 o 
   0  -6  11      203.08      216.17      6.15 o 
   1  -6  11       13.68       18.57      3.66 o 
   2  -6  11      615.04      612.57     20.98 o 
   3  -6  11      176.43      184.17     23.38 o 
   4  -6  11      104.84       92.75     12.28 o 
   5  -6  11        0.34        7.14      9.35 o 
   6  -6  11       20.90       19.17      6.20 o 
   7  -6  11       15.38       11.70      2.71 o 
  -7  -5  11       69.58       80.45     12.21 o 
  -6  -5  11        2.90        3.82     11.40 o 
  -5  -5  11        0.01        5.79      9.80 o 
  -4  -5  11       29.18       27.85      4.64 o 
  -3  -5  11      203.40      234.89     10.33 o 
  -2  -5  11       96.04       88.77      4.10 o 
  -1  -5  11      329.31      312.86      8.05 o 
   0  -5  11      375.59      403.47     12.77 o 
   1  -5  11      642.41      664.82     14.30 o 
   2  -5  11      584.74      620.80     29.17 o 
   3  -5  11       39.78       26.79      4.74 o 
   4  -5  11       38.31       43.36      6.03 o 
   5  -5  11      117.90      129.92     18.46 o 
   6  -5  11        4.61       13.12      5.57 o 
   7  -5  11        4.98       -1.64      5.83 o 
  -7  -4  11        0.50       14.26     10.96 o 
  -6  -4  11        0.57       12.11      6.77 o 
  -5  -4  11       36.17       36.01      8.74 o 
  -4  -4  11      141.45      156.31      9.59 o 
  -3  -4  11        9.60        6.35      5.78 o 
  -2  -4  11      667.72      701.28     11.63 o 
  -1  -4  11        8.23        0.73      1.37 o 
   0  -4  11      446.94      419.54     10.33 o 
   1  -4  11       32.61       28.19      4.08 o 
   2  -4  11     1404.63     1355.82     42.28 o 
   3  -4  11      956.53      917.05     27.65 o 
   4  -4  11      106.92       76.35      6.21 o 
   5  -4  11       10.87       12.22      5.76 o 
   6  -4  11       27.26       27.57      9.29 o 
   7  -4  11       13.68       15.21      4.57 o 
  -7  -3  11       12.73       16.70      4.19 o 
  -6  -3  11        9.12        2.35      4.20 o 
  -5  -3  11        8.37        9.53      5.92 o 
  -4  -3  11      987.47     1003.18     26.61 o 
  -3  -3  11      270.74      275.97     12.58 o 
  -2  -3  11       19.15       25.43      5.39 o 
  -1  -3  11      789.32      913.39     47.63 o 
   0  -3  11     1895.90     1917.34     50.11 o 
   1  -3  11      397.27      392.58     13.73 o 
   2  -3  11        0.04        1.76      1.39 o 
   3  -3  11      996.16     1021.09     33.92 o 
   4  -3  11      113.98      112.21      7.80 o 
   5  -3  11       17.46       28.06      5.13 o 
   6  -3  11       50.51       72.05     12.72 o 
   7  -3  11      128.81      147.95     22.27 o 
  -7  -2  11       12.75       17.18      7.59 o 
  -6  -2  11       19.57       26.52      6.08 o 
  -5  -2  11      131.16      124.24     10.10 o 
  -4  -2  11      114.14      111.86     12.56 o 
  -3  -2  11       62.46       55.08      2.23 o 
  -2  -2  11       82.09       68.17     11.25 o 
  -1  -2  11     3514.92     3780.99     87.63 o 
   0  -2  11     1020.34     1165.08     27.26 o 
   1  -2  11     2372.86     2449.44     38.16 o 
   2  -2  11      184.12      160.07      6.95 o 
   3  -2  11     1134.66     1179.93     37.01 o 
   4  -2  11       80.20       87.11     15.57 o 
   5  -2  11       86.39      108.23     16.36 o 
   6  -2  11       35.04       35.08      7.10 o 
   7  -2  11       82.95       85.92     15.91 o 
  -7  -1  11       23.28       24.16      4.93 o 
  -6  -1  11       48.35       30.26      4.20 o 
  -5  -1  11      233.87      233.83      9.03 o 
  -4  -1  11      497.93      497.82     12.37 o 
  -3  -1  11      798.97      906.69     19.83 o 
  -2  -1  11        2.31        0.45      1.02 o 
  -1  -1  11      575.40      525.67     18.52 o 
   0  -1  11      675.48      679.86     10.60 o 
   1  -1  11        0.65        4.30      3.66 o 
   2  -1  11        0.10       -1.31      1.31 o 
   3  -1  11       11.06       11.41      3.80 o 
   4  -1  11      937.92      980.97     32.18 o 
   5  -1  11       27.16       29.35     13.53 o 
   6  -1  11       25.72       50.27     11.06 o 
   7  -1  11        3.95        5.66      7.83 o 
  -7   0  11       22.52       27.44      6.80 o 
  -6   0  11      265.05      261.62     26.87 o 
  -5   0  11       22.04       30.70      7.27 o 
  -4   0  11      253.55      290.10     12.37 o 
  -3   0  11       34.53       27.96      3.21 o 
  -2   0  11     1731.89     1680.03     23.28 o 
  -1   0  11       87.31       93.11      8.02 o 
   0   0  11        6.49        2.54      1.17 o 
   1   0  11       30.41       37.97      4.29 o 
   2   0  11       50.06       59.36      1.37 o 
   3   0  11      374.66      354.41     16.64 o 
   4   0  11        3.73       10.74      4.82 o 
   5   0  11      260.22      301.55     25.94 o 
   6   0  11        3.04        4.86      4.30 o 
   7   0  11       14.82       31.62     11.77 o 
  -7   1  11        3.73       11.78      5.21 o 
  -6   1  11        6.00        7.45      3.19 o 
  -5   1  11      679.10      720.45     40.30 o 
  -4   1  11        1.85        4.00      2.32 o 
  -3   1  11      627.33      670.47     13.31 o 
  -2   1  11       31.13       36.00      4.87 o 
  -1   1  11      161.53      126.62      5.21 o 
   0   1  11      456.45      433.40     12.11 o 
   1   1  11      445.98      500.30     11.97 o 
   2   1  11        0.39        2.47      0.78 o 
   3   1  11      394.31      360.22     15.61 o 
   4   1  11      212.61      210.35      9.25 o 
   5   1  11      566.99      647.26     53.56 o 
   6   1  11        9.73        8.09      8.16 o 
   7   1  11        8.22        9.25     10.71 o 
  -7   2  11        0.49        9.37      2.82 o 
  -6   2  11       60.53       67.87      8.48 o 
  -5   2  11        4.14        7.78      3.67 o 
  -4   2  11      382.24      380.58     11.15 o 
  -3   2  11      954.08      862.71     29.05 o 
  -2   2  11      706.81      680.86     18.45 o 
  -1   2  11       25.16       12.20      2.63 o 
   0   2  11        8.54       16.61      2.44 o 
   1   2  11       23.45       33.06      3.54 o 
   2   2  11      105.37       78.68      2.64 o 
   3   2  11       21.35       14.45      5.70 o 
   4   2  11      146.17      137.66     10.01 o 
   5   2  11      153.96      112.56     26.91 o 
   6   2  11       89.35       77.23     10.69 o 
   7   2  11        8.03        7.99      5.86 o 
  -7   3  11        7.20       11.51      3.07 o 
  -6   3  11      156.86      142.38     15.55 o 
  -5   3  11      265.41      281.27      9.87 o 
  -4   3  11      276.80      272.40     11.29 o 
  -3   3  11      479.46      457.99     16.95 o 
  -2   3  11     1415.67     1347.28     25.88 o 
  -1   3  11       34.18       42.67      3.69 o 
   0   3  11      484.15      524.81     12.48 o 
   1   3  11        1.81        8.59      1.85 o 
   2   3  11      207.54      181.57     10.10 o 
   3   3  11       90.20       83.52      7.34 o 
   4   3  11      140.24      137.15     22.31 o 
   5   3  11       28.64       47.14      9.90 o 
   6   3  11        1.21        6.42      4.88 o 
   7   3  11        5.84       13.15      6.34 o 
  -7   4  11       14.61       26.38      5.86 o 
  -6   4  11        0.46        7.59      2.69 o 
  -5   4  11      223.92      249.49     13.87 o 
  -4   4  11      245.74      249.03     11.98 o 
  -3   4  11      214.48      223.75      8.52 o 
  -2   4  11      251.53      223.07      5.95 o 
  -1   4  11      512.34      500.83     12.29 o 
   0   4  11      202.74      205.32      4.49 o 
   1   4  11       63.46       56.44      6.49 o 
   2   4  11        3.22        4.10      2.41 o 
   3   4  11        8.45        9.24      3.17 o 
   4   4  11       13.94       13.17      4.38 o 
   5   4  11       74.11       74.76     10.51 o 
   6   4  11       22.45       17.87      5.57 o 
  -7   5  11       26.01       36.63      7.32 o 
  -6   5  11       51.47       41.21      4.94 o 
  -5   5  11       16.67       16.41      3.56 o 
  -4   5  11     1124.91     1242.02     20.67 o 
  -3   5  11       54.82       55.29      7.96 o 
  -2   5  11     1321.72     1282.80     21.89 o 
  -1   5  11       93.36       73.23      1.91 o 
   0   5  11      912.62      898.22     19.05 o 
   1   5  11        0.98        4.43      2.20 o 
   2   5  11     3207.43     3167.86    114.36 o 
   3   5  11       39.16       45.97      4.69 o 
   4   5  11       36.82       57.13     10.18 o 
   5   5  11        1.62        9.36      6.97 o 
   6   5  11       41.36       61.47      9.81 o 
  -7   6  11        1.86        8.10      5.03 o 
  -6   6  11       50.99       64.85     10.25 o 
  -5   6  11       61.38       58.44     10.83 o 
  -4   6  11      198.39      247.30     27.98 o 
  -3   6  11        1.60        4.07      1.89 o 
  -2   6  11      153.51      160.57     13.94 o 
  -1   6  11      686.25      700.13     39.07 o 
   0   6  11      563.46      577.66     17.94 o 
   1   6  11      107.63      109.41      5.50 o 
   2   6  11       66.89       52.34      6.74 o 
   3   6  11       54.86       29.65      5.57 o 
   4   6  11       40.43       50.26      8.53 o 
   5   6  11       22.20       29.61      9.16 o 
   6   6  11        0.59        9.86      6.02 o 
  -7   7  11       47.55       38.49      9.80 o 
  -6   7  11        7.17        3.64      5.25 o 
  -5   7  11       37.26       42.62     10.29 o 
  -4   7  11       18.88       17.05      5.70 o 
  -3   7  11       67.28       67.54      8.40 o 
  -2   7  11       20.77       12.64     12.25 o 
  -1   7  11       19.80       16.61      6.66 o 
   0   7  11       20.16       15.97      4.72 o 
   1   7  11      329.08      328.45     10.72 o 
   2   7  11       26.92       39.72      6.27 o 
   3   7  11      261.31      251.00     10.52 o 
   4   7  11        0.01        0.20      3.27 o 
   5   7  11       35.46       44.16      8.19 o 
  -6   8  11        8.29       14.24      6.25 o 
  -5   8  11        4.80       11.48      5.65 o 
  -4   8  11       37.92       23.93      7.12 o 
  -3   8  11        0.02        2.07      6.59 o 
  -2   8  11       71.30       61.31      9.11 o 
  -1   8  11       61.68       60.24     10.23 o 
   0   8  11       14.25        9.36      7.38 o 
   1   8  11       76.59       77.37      6.89 o 
   2   8  11        1.19        8.67      4.22 o 
   3   8  11        3.19        6.69      4.63 o 
   4   8  11        0.42        7.61      4.18 o 
   5   8  11       14.86       13.54      5.26 o 
  -6   9  11       21.12       34.72      6.00 o 
  -5   9  11        0.20       -6.08      6.08 o 
  -4   9  11        2.65       -2.21      5.56 o 
  -3   9  11       24.19       23.28      4.64 o 
  -2   9  11        0.13       -0.89      6.46 o 
  -1   9  11        0.18        3.17      8.78 o 
   0   9  11       65.23       57.75     10.07 o 
   1   9  11        0.03       10.50      4.50 o 
   2   9  11       33.90       34.33      8.46 o 
   4   9  11       19.74       14.09      9.50 o 
  -6  10  11        0.68        4.90     10.11 o 
  -5  10  11        3.51        7.71      3.66 o 
  -4  10  11       19.82       29.95     11.50 o 
  -3  10  11        9.40       11.28     12.08 o 
  -2  10  11        1.15        8.91      9.72 o 
  -1  10  11        9.96       18.91      4.66 o 
   0  10  11        0.01        0.04      4.66 o 
   1  10  11        0.06        3.79      3.89 o 
   2  10  11        0.62        5.33      7.89 o 
   3  10  11       46.50       43.26     17.56 o 
   4  10  11       23.21        3.23      6.17 o 
  -5  11  11        0.17        3.65      6.93 o 
  -4  11  11        7.38       13.21      5.75 o 
  -3  11  11       29.03       15.92      6.80 o 
  -2  11  11       60.81       50.41      9.22 o 
  -1  11  11       61.71       58.74      9.69 o 
   0  11  11        0.14        3.18      3.78 o 
   1  11  11        3.59        7.61      5.53 o 
   2  11  11        5.36       11.61      5.43 o 
   3  11  11        3.78        1.84      8.38 o 
  -4  12  11       71.26       71.00     10.28 o 
  -3  12  11        0.15        6.76      3.36 o 
  -2  12  11        1.47       -3.93      6.14 o 
  -1  12  11        2.96        9.94     11.28 o 
   0  12  11        6.29       10.65      7.90 o 
   1  12  11       43.70       34.04     14.24 o 
   2  12  11        1.36        8.21      4.72 o 
  -3  13  11       55.49       33.56      9.52 o 
  -2  13  11       13.83       21.58      6.99 o 
  -1  13  11        4.64        3.24      5.79 o 
   0  13  11       11.89       14.62      5.36 o 
   1  13  11        0.93        4.85      3.58 o 
   1 -14  12        0.01        8.52      5.75 o 
  -2 -13  12       22.39       16.51      6.46 o 
  -1 -13  12        6.80       13.90      5.06 o 
   0 -13  12       36.21       38.91      8.75 o 
   1 -13  12      110.45       78.83     18.89 o 
   2 -13  12        2.15       -0.68      3.84 o 
   3 -13  12       73.85       72.57      8.30 o 
  -3 -12  12       20.44       17.67      3.24 o 
  -2 -12  12       17.20       22.34      9.33 o 
  -1 -12  12        8.81       16.63      5.87 o 
   0 -12  12       29.91       34.77     14.28 o 
   1 -12  12       27.08       19.96      4.10 o 
   2 -12  12       75.59       72.86      9.39 o 
   3 -12  12      124.71      101.47     12.89 o 
   4 -12  12       22.53       21.36      4.50 o 
  -4 -11  12       80.68       74.87     16.72 o 
  -3 -11  12        9.17        8.82      8.82 o 
  -2 -11  12      118.40      128.15     18.80 o 
  -1 -11  12       39.30       38.99      8.33 o 
   0 -11  12      211.31      213.88     15.49 o 
   1 -11  12        8.17        7.66      3.06 o 
   2 -11  12       54.90       57.62      7.75 o 
   3 -11  12        0.18        7.31      3.24 o 
   4 -11  12      230.58      244.84     10.85 o 
   5 -11  12        4.84        8.21      8.85 o 
  -4 -10  12       46.78       51.14     13.99 o 
  -3 -10  12      200.09      252.70     61.42 o 
  -2 -10  12        2.75        8.71      7.91 o 
  -1 -10  12        3.12        7.08      4.70 o 
   0 -10  12       69.76       74.41      9.43 o 
   1 -10  12       24.70       31.97      4.44 o 
   2 -10  12        0.39        3.86      3.87 o 
   3 -10  12      120.86      120.94     12.65 o 
   4 -10  12       13.81       19.23      2.85 o 
   5 -10  12       77.70       74.51     17.54 o 
  -5  -9  12       36.72       39.57      7.83 o 
  -4  -9  12       64.60       82.38     10.19 o 
  -3  -9  12       74.96       87.52     13.91 o 
  -2  -9  12       10.16       14.92      5.61 o 
  -1  -9  12       14.02        9.51      3.37 o 
   0  -9  12        0.17        3.39      4.04 o 
   1  -9  12       17.29       11.77      3.46 o 
   2  -9  12      151.49      165.33     17.42 o 
   3  -9  12        0.54        5.72      3.59 o 
   4  -9  12        8.03       -0.87      3.77 o 
   5  -9  12       21.42       16.27      6.95 o 
   6  -9  12       10.57        5.18      6.80 o 
  -6  -8  12       29.14       22.87      6.82 o 
  -5  -8  12        5.52        5.47      8.53 o 
  -4  -8  12      280.15      268.15     33.54 o 
  -3  -8  12        6.34       13.87      4.60 o 
  -2  -8  12      548.86      585.46     20.78 o 
  -1  -8  12      162.80      161.54     12.91 o 
   0  -8  12        5.97        6.28      2.75 o 
   1  -8  12        2.55       -1.14      3.29 o 
   2  -8  12      886.56      914.69     36.40 o 
   3  -8  12      153.90      170.81      6.67 o 
   4  -8  12       90.10       92.64     10.73 o 
   5  -8  12       22.95       22.54     11.56 o 
   6  -8  12       22.06       30.28      4.94 o 
  -6  -7  12        0.57       -0.60     12.27 o 
  -5  -7  12      258.12      262.43     25.51 o 
  -4  -7  12      155.05      167.81     21.44 o 
  -3  -7  12      318.75      349.17     13.09 o 
  -2  -7  12       59.88       58.97      5.55 o 
  -1  -7  12     1098.60     1139.89     30.01 o 
   0  -7  12      572.90      491.25     13.55 o 
   1  -7  12      701.72      710.52     19.56 o 
   2  -7  12        0.20        1.03      2.24 o 
   3  -7  12      416.48      401.59     13.54 o 
   4  -7  12       15.64       17.62      7.51 o 
   5  -7  12      162.15      152.35     10.32 o 
   6  -7  12       71.26       55.74      9.91 o 
  -6  -6  12       11.62       25.93      6.78 o 
  -5  -6  12       35.29       50.53      8.48 o 
  -4  -6  12      294.70      334.90     31.87 o 
  -3  -6  12       80.16       71.36     11.69 o 
  -2  -6  12      104.63       89.84     10.01 o 
  -1  -6  12       14.54       13.79      2.87 o 
   0  -6  12      208.85      206.08      4.88 o 
   1  -6  12     1033.29      932.43     28.13 o 
   2  -6  12      261.84      280.38     14.61 o 
   3  -6  12       23.76       22.30      4.52 o 
   4  -6  12        0.08        5.59      3.86 o 
   5  -6  12        2.65        8.97      4.89 o 
   6  -6  12        7.44        8.37      5.15 o 
   7  -6  12       19.37       23.33      8.54 o 
  -7  -5  12       20.36       23.31      6.53 o 
  -6  -5  12        5.26        5.96     11.15 o 
  -5  -5  12        0.21       13.68      9.73 o 
  -4  -5  12       57.93       62.46     10.56 o 
  -3  -5  12      369.62      356.91     21.30 o 
  -2  -5  12     1080.40     1125.90     28.83 o 
  -1  -5  12      765.90      783.07     13.76 o 
   0  -5  12      234.65      233.09      5.16 o 
   1  -5  12      137.52      127.92      9.75 o 
   2  -5  12      480.30      461.86     20.28 o 
   3  -5  12       55.58       57.63      8.01 o 
   4  -5  12       36.76       28.01      5.82 o 
   5  -5  12        0.30        8.54      9.22 o 
   6  -5  12       19.59       15.37      5.90 o 
   7  -5  12        9.31       11.74      7.17 o 
  -7  -4  12       12.95       21.75      5.52 o 
  -6  -4  12       46.89       42.79      7.63 o 
  -5  -4  12      118.13      112.28     21.63 o 
  -4  -4  12      282.28      306.15     23.49 o 
  -3  -4  12      245.13      241.67     14.17 o 
  -2  -4  12       51.28       55.95     23.63 o 
  -1  -4  12      798.10      822.70     13.17 o 
   0  -4  12      210.12      220.19      4.94 o 
   1  -4  12      131.48      128.89      4.66 o 
   2  -4  12        0.23        4.40      2.43 o 
   3  -4  12      291.23      310.91      9.28 o 
   4  -4  12      131.08      131.22     19.53 o 
   5  -4  12       32.38       46.68      9.63 o 
   6  -4  12       22.05       21.16      7.27 o 
   7  -4  12       16.17       16.89      4.87 o 
  -7  -3  12        0.75       14.62      7.06 o 
  -6  -3  12        8.33       14.98      4.58 o 
  -5  -3  12        1.08       -3.21     11.97 o 
  -4  -3  12       58.68       51.71      5.98 o 
  -3  -3  12       31.42       31.35      1.71 o 
  -2  -3  12     1408.23     1497.90     44.11 o 
  -1  -3  12      334.40      378.62     19.12 o 
   0  -3  12     2020.99     2079.96     25.56 o 
   1  -3  12       70.14       69.47      8.41 o 
   2  -3  12        9.08       16.77      6.12 o 
   3  -3  12      176.19      164.21      9.60 o 
   4  -3  12      278.32      252.36     17.75 o 
   5  -3  12       42.08       46.63      9.45 o 
   6  -3  12        4.66        4.51      6.18 o 
   7  -3  12       38.56       60.75     10.98 o 
  -7  -2  12        4.75        5.80      4.00 o 
  -6  -2  12       26.55       27.81      6.54 o 
  -5  -2  12       86.67       90.18     11.86 o 
  -4  -2  12      186.90      185.00      4.46 o 
  -3  -2  12       45.85       49.89      1.54 o 
  -2  -2  12     1231.97     1404.42     33.05 o 
  -1  -2  12      281.61      296.05     16.47 o 
   0  -2  12      417.41      442.92     11.31 o 
   1  -2  12       52.06       64.41      3.43 o 
   2  -2  12       18.17       16.93      2.48 o 
   3  -2  12      247.58      236.28      6.27 o 
   4  -2  12        6.12        6.71      7.06 o 
   5  -2  12       15.39        5.98      4.70 o 
   6  -2  12       41.57       46.61     16.18 o 
   7  -2  12        7.02        7.43     12.29 o 
  -7  -1  12        0.15        7.98      5.49 o 
  -6  -1  12       94.75      107.90     16.20 o 
  -5  -1  12        9.99       14.94      3.85 o 
  -4  -1  12        7.52       11.98      3.12 o 
  -3  -1  12       44.12       41.20      6.31 o 
  -2  -1  12      239.62      261.48     13.84 o 
  -1  -1  12      257.43      236.32      9.45 o 
   0  -1  12      234.65      240.39      9.84 o 
   1  -1  12      158.94      153.82      6.74 o 
   2  -1  12       20.40       14.24      3.90 o 
   3  -1  12      104.27       90.73     13.59 o 
   4  -1  12      129.08      128.49     19.28 o 
   5  -1  12        4.36       10.51      6.04 o 
   6  -1  12        0.86        2.74      8.49 o 
   7  -1  12        1.28        0.02      9.09 o 
  -7   0  12       25.37       18.51     12.58 o 
  -6   0  12        1.89       12.23      7.52 o 
  -5   0  12        1.05        6.85      2.62 o 
  -4   0  12       97.06       92.55      9.99 o 
  -3   0  12       14.62       19.49      2.80 o 
  -2   0  12       53.86       48.37      4.49 o 
  -1   0  12       35.92       47.89      4.31 o 
   0   0  12       31.58       34.95      3.82 o 
   1   0  12      214.61      196.75      7.90 o 
   2   0  12        6.31        2.16      0.63 o 
   3   0  12        3.34        4.45      3.44 o 
   4   0  12       19.75       12.55      6.12 o 
   5   0  12       53.27       55.43      7.46 o 
   6   0  12        4.75        4.63      6.76 o 
   7   0  12        8.99       13.84      5.75 o 
  -7   1  12        8.80       10.76      4.02 o 
  -6   1  12       66.93       52.72      8.06 o 
  -5   1  12       11.51       12.42      3.29 o 
  -4   1  12       19.41       15.70      3.01 o 
  -3   1  12      122.08      152.42      7.56 o 
  -2   1  12        0.58        1.73      1.74 o 
  -1   1  12       25.24       20.37      2.87 o 
   0   1  12        3.36        2.32      1.80 o 
   1   1  12        5.25        2.66      2.68 o 
   2   1  12       50.75       54.07      2.65 o 
   3   1  12       34.99       34.40      6.66 o 
   4   1  12       35.31       37.49      7.79 o 
   5   1  12        2.02        2.88      3.84 o 
   6   1  12        2.44        8.80      7.01 o 
   7   1  12        9.14       11.50      5.24 o 
  -7   2  12       38.99       38.09      7.48 o 
  -6   2  12       21.10       20.38      5.95 o 
  -5   2  12       11.71       12.49      3.39 o 
  -4   2  12       63.35       48.38     11.05 o 
  -3   2  12      821.39      817.08     19.85 o 
  -2   2  12       60.37       62.81      3.75 o 
  -1   2  12       45.36       36.32      4.84 o 
   0   2  12        7.00        7.89      2.85 o 
   1   2  12       19.22       18.98      2.67 o 
   2   2  12       67.93       84.46      4.77 o 
   3   2  12      471.49      487.60     15.59 o 
   4   2  12        8.84       11.29      5.15 o 
   5   2  12       27.06       15.65      6.12 o 
   6   2  12       17.42        6.40     10.30 o 
   7   2  12       13.23       12.46      7.10 o 
  -7   3  12        6.80        8.93      3.07 o 
  -6   3  12      196.47      168.50     17.81 o 
  -5   3  12       14.33        8.11      2.95 o 
  -4   3  12      114.19      106.56      8.88 o 
  -3   3  12       35.93       43.39      5.81 o 
  -2   3  12       92.73       72.11     10.50 o 
  -1   3  12      443.90      445.68     12.60 o 
   0   3  12       98.08       94.43      9.58 o 
   1   3  12        0.06        3.78      1.40 o 
   2   3  12      291.37      273.33     12.37 o 
   3   3  12      115.66      130.71     18.46 o 
   4   3  12      210.74      236.12     28.81 o 
   5   3  12       57.81       59.17     15.51 o 
   6   3  12       17.96       18.48      7.17 o 
  -7   4  12        2.78        7.59      3.23 o 
  -6   4  12       23.94       26.74      5.04 o 
  -5   4  12        0.06        6.13      3.45 o 
  -4   4  12      535.23      524.28     14.76 o 
  -3   4  12      466.85      503.73     15.15 o 
  -2   4  12      870.70      848.99     19.96 o 
  -1   4  12      383.20      405.14     10.45 o 
   0   4  12      339.71      350.32     15.98 o 
   1   4  12      543.55      608.75     17.53 o 
   2   4  12      175.91      192.90      7.65 o 
   3   4  12      219.64      230.68     25.23 o 
   4   4  12      584.02      604.26     29.41 o 
   5   4  12      164.08      125.50     28.00 o 
   6   4  12       65.78       57.66     10.31 o 
  -7   5  12        1.41       -3.27      6.88 o 
  -6   5  12       14.68        7.27      4.47 o 
  -5   5  12       87.43       73.69      9.06 o 
  -4   5  12       29.81       33.76      5.35 o 
  -3   5  12       83.94       86.94      5.77 o 
  -2   5  12      325.05      342.23      8.38 o 
  -1   5  12      133.69      146.81      7.29 o 
   0   5  12      279.21      283.01     10.28 o 
   1   5  12     1050.15     1169.28     34.85 o 
   2   5  12        0.48        3.69      2.82 o 
   3   5  12      340.93      400.62     23.10 o 
   4   5  12      175.94      169.99     25.85 o 
   5   5  12      127.41      100.04     19.24 o 
   6   5  12        1.83        6.75      5.80 o 
  -7   6  12       12.22       15.71      6.05 o 
  -6   6  12       15.57       16.98      8.31 o 
  -5   6  12       61.58       55.13      9.71 o 
  -4   6  12        6.43       17.13      4.34 o 
  -3   6  12      641.72      685.09     17.09 o 
  -2   6  12      380.65      330.28     13.01 o 
  -1   6  12     1259.91     1386.53     59.75 o 
   0   6  12       29.94       23.01      5.41 o 
   1   6  12      452.56      454.38     24.52 o 
   2   6  12      411.78      383.16     23.02 o 
   3   6  12      514.67      598.48     18.37 o 
   4   6  12      154.00      163.43     20.57 o 
   5   6  12        3.32        6.75      5.29 o 
   6   6  12       15.02       26.57      7.47 o 
  -7   7  12        8.48       10.44      5.41 o 
  -6   7  12       33.42       32.68      6.17 o 
  -5   7  12        8.07       14.46      6.73 o 
  -4   7  12       79.61       77.79     12.46 o 
  -3   7  12       46.96       43.62     11.63 o 
  -2   7  12      284.93      298.99     15.53 o 
  -1   7  12       12.58       16.34      6.77 o 
   0   7  12      497.56      609.16     18.20 o 
   1   7  12       67.30       71.18      4.88 o 
   2   7  12       44.26       48.14      5.07 o 
   3   7  12        0.17       10.96      6.60 o 
   4   7  12       26.82       24.77      5.85 o 
   5   7  12       48.43       51.77     10.25 o 
  -6   8  12       39.26       46.78      9.14 o 
  -5   8  12        1.07        3.78      4.30 o 
  -4   8  12        0.08        0.82      6.06 o 
  -3   8  12       74.79       82.71     14.86 o 
  -2   8  12       60.74       74.30     22.32 o 
  -1   8  12       49.56       47.62      6.66 o 
   0   8  12      134.76      137.92     13.60 o 
   1   8  12       70.39       82.75     13.15 o 
   2   8  12       31.65       44.00      7.10 o 
   3   8  12      123.71      165.13      7.76 o 
   4   8  12        9.34       16.66      8.73 o 
   5   8  12       61.17       44.95     11.21 o 
  -6   9  12        1.30        5.79      5.41 o 
  -5   9  12        6.82       13.92      4.56 o 
  -4   9  12       12.10       11.05      3.84 o 
  -3   9  12       97.23       98.70     14.86 o 
  -2   9  12       52.67       50.87      7.99 o 
  -1   9  12      103.97       98.72     17.32 o 
   0   9  12        1.02       -0.72      6.44 o 
   1   9  12      169.64      164.57     33.60 o 
   2   9  12       42.64       60.42      8.09 o 
   3   9  12       87.41       68.82     23.59 o 
   4   9  12       58.00       61.42     22.47 o 
  -5  10  12       31.30       21.25      6.79 o 
  -4  10  12       86.01      103.81     20.14 o 
  -3  10  12        0.62        4.85      4.35 o 
  -2  10  12       13.11       22.67      6.54 o 
  -1  10  12      105.20      103.36     16.06 o 
   0  10  12       78.88       82.58     14.11 o 
   1  10  12       12.12       16.73      5.41 o 
   2  10  12       37.50       40.83      7.16 o 
   4  10  12       32.88       26.96      9.82 o 
  -5  11  12        8.43       22.16      9.19 o 
  -4  11  12       63.34       75.18     13.24 o 
  -3  11  12       12.11       19.68      5.00 o 
  -2  11  12       43.79       36.33      8.04 o 
  -1  11  12        0.19        3.46      6.04 o 
   0  11  12        3.19        7.59      5.66 o 
   1  11  12        6.05       13.21      5.63 o 
   2  11  12        1.57        6.96      3.77 o 
   3  11  12       15.95       13.49     15.48 o 
  -4  12  12       16.41       17.99      3.55 o 
  -3  12  12       17.76       21.50      5.69 o 
  -2  12  12       17.62        5.55      3.70 o 
  -1  12  12       34.92       34.91      9.86 o 
   0  12  12       12.82       10.06      6.16 o 
   1  12  12        4.17        2.42      5.64 o 
   2  12  12        1.86        7.82      5.87 o 
  -2  13  12       27.38       37.93      9.88 o 
  -1  13  12       21.24       17.78      5.81 o 
   0  13  12       38.09       50.31      7.69 o 
  -1 -13  13        1.45        4.46      4.28 o 
   0 -13  13       21.16       34.26      9.21 o 
   1 -13  13        1.96       -1.69      8.25 o 
   2 -13  13        2.79        1.28      5.21 o 
   3 -13  13        2.84        5.68      5.94 o 
  -3 -12  13       18.61       12.12      5.91 o 
  -2 -12  13        4.97        5.94      4.30 o 
  -1 -12  13        1.36       14.42      5.11 o 
   0 -12  13        4.63        5.95      6.70 o 
   1 -12  13        0.10        2.77      4.50 o 
   2 -12  13       19.39       16.52      3.04 o 
   3 -12  13        9.25        9.41      4.23 o 
   4 -12  13       45.45       47.51      5.82 o 
  -4 -11  13        3.81       11.32      5.39 o 
  -3 -11  13       10.96       27.71      7.07 o 
  -2 -11  13       20.79       19.00      9.40 o 
  -1 -11  13       20.01       13.88      7.92 o 
   0 -11  13        0.29        5.25      3.29 o 
   1 -11  13        8.86        9.10      3.58 o 
   2 -11  13        8.08       11.30      3.92 o 
   3 -11  13        1.10        3.06      3.47 o 
   4 -11  13        2.62        6.83      5.20 o 
  -4 -10  13        0.38        2.99      6.22 o 
  -3 -10  13       11.78       10.55      4.20 o 
  -2 -10  13        1.62        9.57      4.72 o 
  -1 -10  13       54.58       40.14      6.89 o 
   0 -10  13      114.64      115.82      8.90 o 
   1 -10  13       59.90       53.88      8.17 o 
   2 -10  13       11.25       14.34      3.69 o 
   3 -10  13       19.64       17.81      4.74 o 
   4 -10  13        3.34        9.10      3.52 o 
   5 -10  13        6.54        8.68      6.09 o 
  -5  -9  13        1.72       11.37      5.80 o 
  -4  -9  13        6.16       16.97      6.58 o 
  -3  -9  13       37.26       40.64      7.23 o 
  -2  -9  13       95.01       90.95     13.35 o 
  -1  -9  13       40.26       36.72      7.08 o 
   0  -9  13       68.93       51.20      5.94 o 
   1  -9  13       11.74        9.25      2.97 o 
   2  -9  13      104.30       92.65     12.42 o 
   3  -9  13      247.52      261.94     14.96 o 
   4  -9  13        3.56        2.32      4.00 o 
   5  -9  13       96.01       95.63     17.44 o 
  -5  -8  13        0.09        4.84      2.52 o 
  -4  -8  13        4.69       12.20      9.40 o 
  -3  -8  13      108.33       91.97     13.36 o 
  -2  -8  13       70.79       74.13     11.04 o 
  -1  -8  13       90.36       73.52     11.72 o 
   0  -8  13        2.55       11.28      3.91 o 
   1  -8  13      183.30      210.04     15.03 o 
   2  -8  13        3.20       -1.04      3.12 o 
   3  -8  13       99.93      108.28     12.98 o 
   4  -8  13       39.24       42.84      6.24 o 
   5  -8  13      219.70      301.59     65.91 o 
   6  -8  13       20.32       24.94      5.08 o 
  -6  -7  13        2.76       -1.77      6.78 o 
  -5  -7  13       17.39       10.44     18.19 o 
  -4  -7  13      125.09      116.98     13.65 o 
  -3  -7  13        5.36       16.21      6.16 o 
  -2  -7  13      217.27      252.84     13.85 o 
  -1  -7  13      198.51      175.83      4.63 o 
   0  -7  13       49.68       21.06     13.51 o 
   1  -7  13      130.05      122.50     15.15 o 
   2  -7  13      110.08      109.31     18.39 o 
   3  -7  13       24.69       21.31      4.85 o 
   4  -7  13      136.66      147.93      6.35 o 
   5  -7  13        0.50        2.64      5.03 o 
   6  -7  13      118.25      158.50     33.20 o 
  -6  -6  13       22.78       24.41      6.49 o 
  -5  -6  13        4.32       -0.24      7.25 o 
  -4  -6  13      335.88      310.77     41.19 o 
  -3  -6  13       21.01       15.24      4.79 o 
  -2  -6  13      695.67      710.12     24.61 o 
  -1  -6  13      171.00      157.86      4.16 o 
   0  -6  13      396.34      380.64     11.87 o 
   1  -6  13      512.19      491.43     41.87 o 
   2  -6  13        9.76       10.18      3.18 o 
   3  -6  13        0.34        1.59      2.85 o 
   4  -6  13        0.05        3.76      4.25 o 
   5  -6  13      206.02      209.55     17.52 o 
   6  -6  13        0.86       14.70      3.92 o 
  -6  -5  13       11.71       18.45      6.02 o 
  -5  -5  13      126.55      121.23     21.54 o 
  -4  -5  13       26.65       31.94      7.99 o 
  -3  -5  13      406.06      411.58     17.34 o 
  -2  -5  13     1558.28     1649.25     60.21 o 
  -1  -5  13      440.85      401.04     13.37 o 
   0  -5  13       19.44       14.78      1.79 o 
   1  -5  13      666.66      644.69     14.90 o 
   2  -5  13     1303.64     1424.90     42.34 o 
   3  -5  13      953.02      946.69     48.45 o 
   4  -5  13     1017.42     1054.72     43.26 o 
   5  -5  13       17.41       25.03      4.35 o 
   6  -5  13       34.46       21.18      5.86 o 
   7  -5  13       28.31       28.28      6.89 o 
  -7  -4  13        8.08        1.55      5.40 o 
  -6  -4  13       11.95       11.00      6.60 o 
  -5  -4  13       16.09       11.92      5.41 o 
  -4  -4  13      372.55      417.35     24.73 o 
  -3  -4  13      319.65      296.52     21.35 o 
  -2  -4  13      159.80      154.99     12.01 o 
  -1  -4  13      550.91      592.08     11.87 o 
   0  -4  13     2044.74     2082.26     32.40 o 
   1  -4  13       15.15       11.83      3.32 o 
   2  -4  13       38.58       35.94      5.35 o 
   3  -4  13      277.08      272.34     14.33 o 
   4  -4  13      108.51      126.01     17.02 o 
   5  -4  13      204.61      195.41     29.18 o 
   6  -4  13       22.27       22.79      6.51 o 
   7  -4  13        5.36        0.59      9.33 o 
  -7  -3  13        4.79        4.73      7.65 o 
  -6  -3  13       77.68       73.94     14.85 o 
  -5  -3  13       46.86       59.12     11.53 o 
  -4  -3  13      211.90      239.25     28.77 o 
  -3  -3  13      294.16      329.97     32.79 o 
  -2  -3  13      197.66      178.49      7.59 o 
  -1  -3  13      101.67       88.23     12.97 o 
   0  -3  13     1389.37     1409.50     21.99 o 
   1  -3  13        4.66        2.44      3.14 o 
   2  -3  13      581.96      665.35     57.81 o 
   3  -3  13     1062.50     1114.33     53.53 o 
   4  -3  13      143.26      175.04     21.56 o 
   5  -3  13      188.21      198.18     32.39 o 
   6  -3  13       11.27        4.24      3.66 o 
   7  -3  13        9.39       10.33      5.38 o 
  -7  -2  13       15.83       22.37      6.21 o 
  -6  -2  13       27.79       47.53     19.10 o 
  -5  -2  13       20.02       21.56      9.67 o 
  -4  -2  13      116.44      152.13     18.68 o 
  -3  -2  13      450.77      432.19     51.30 o 
  -2  -2  13        2.18        0.52      4.40 o 
  -1  -2  13      442.06      475.77     37.29 o 
   0  -2  13      123.68      140.59      5.88 o 
   1  -2  13      327.57      352.38     11.82 o 
   2  -2  13      100.70       98.85      6.46 o 
   3  -2  13      581.09      540.31     39.00 o 
   4  -2  13       24.66       21.96      5.80 o 
   5  -2  13       58.77       78.59      8.63 o 
   6  -2  13        0.18        6.05      6.76 o 
   7  -2  13       11.14        8.69      6.62 o 
  -7  -1  13       66.02       50.92     15.76 o 
  -6  -1  13        0.99       13.55      5.67 o 
  -5  -1  13       10.91       12.59      6.68 o 
  -4  -1  13       76.02       90.77      9.96 o 
  -3  -1  13      506.08      494.50     26.36 o 
  -2  -1  13      130.30      121.72     18.07 o 
  -1  -1  13     1155.64     1057.30     12.99 o 
   0  -1  13      968.05      940.09     17.10 o 
   1  -1  13      151.50      146.03      8.31 o 
   2  -1  13        8.92        4.89      1.64 o 
   3  -1  13       32.02       31.62      5.23 o 
   4  -1  13      676.19      679.54     26.50 o 
   5  -1  13        0.01        1.07      4.68 o 
   6  -1  13        3.97        8.24      3.96 o 
   7  -1  13        1.09        4.48      6.04 o 
  -7   0  13        1.78       13.81      8.57 o 
  -6   0  13       81.09       97.47     13.48 o 
  -5   0  13      140.08      149.70      6.04 o 
  -4   0  13      783.12      837.26     22.79 o 
  -3   0  13        0.40        2.07      1.04 o 
  -2   0  13      724.73      711.80     18.13 o 
  -1   0  13      190.71      201.93      7.51 o 
   0   0  13       36.33       31.58      3.95 o 
   1   0  13       47.99       45.36      4.52 o 
   2   0  13       18.20       16.52      3.58 o 
   3   0  13      112.61      131.24     21.81 o 
   4   0  13       34.11       40.30      6.93 o 
   5   0  13       29.18       38.66      7.19 o 
   6   0  13        0.79        6.39      5.00 o 
   7   0  13       21.54       29.06      9.57 o 
  -7   1  13      128.11      135.85     20.47 o 
  -6   1  13        2.36        0.16      4.17 o 
  -5   1  13      144.47      150.89      8.02 o 
  -4   1  13       11.11       12.76      2.96 o 
  -3   1  13      687.32      728.27     23.89 o 
  -2   1  13     1353.03     1335.63     21.66 o 
  -1   1  13      920.34      967.38     14.25 o 
   0   1  13       49.94       53.22      6.54 o 
   1   1  13       14.44       14.85      3.40 o 
   2   1  13       11.14       11.70      2.24 o 
   3   1  13       30.04       29.20      7.65 o 
   4   1  13       11.92       14.50      3.05 o 
   5   1  13        1.85       14.20      4.12 o 
   6   1  13        0.33        9.59      6.06 o 
   7   1  13        0.03        6.49      6.56 o 
  -7   2  13       18.21       35.60      7.27 o 
  -6   2  13      325.34      345.76      9.51 o 
  -5   2  13      109.36      120.51     15.41 o 
  -4   2  13       43.85       48.55      6.70 o 
  -3   2  13      171.24      176.37      5.69 o 
  -2   2  13       57.72       54.00      6.31 o 
  -1   2  13      574.09      553.94     15.38 o 
   0   2  13      139.18      140.02      9.75 o 
   1   2  13       35.38       42.21      4.91 o 
   2   2  13       55.72       71.01      4.70 o 
   3   2  13        1.74       11.75      5.35 o 
   4   2  13       24.02       23.75      7.59 o 
   5   2  13       13.09       19.11      5.35 o 
   6   2  13        0.14       10.50      5.86 o 
  -7   3  13       11.14        6.39      4.71 o 
  -6   3  13       74.11       61.46      8.17 o 
  -5   3  13      106.47      115.88     10.97 o 
  -4   3  13      682.43      720.45     16.10 o 
  -3   3  13       38.99       35.46      5.17 o 
  -2   3  13     1187.30     1244.64     23.58 o 
  -1   3  13        8.83        8.21      2.58 o 
   0   3  13       46.92       50.80      5.91 o 
   1   3  13       11.81        5.90      2.15 o 
   2   3  13       29.98       25.91      3.09 o 
   3   3  13       17.20       23.62      4.52 o 
   4   3  13      430.05      451.92     54.85 o 
   5   3  13        0.11       -5.99      5.99 o 
   6   3  13       14.38       14.71      4.87 o 
  -7   4  13        4.46        8.98      5.55 o 
  -6   4  13        8.75       13.31      3.03 o 
  -5   4  13       26.44       29.84      6.11 o 
  -4   4  13      182.59      190.45      7.27 o 
  -3   4  13       69.65       67.25      5.05 o 
  -2   4  13       44.78       28.97      5.38 o 
  -1   4  13      213.11      184.06      6.05 o 
   0   4  13       76.05       77.51      3.44 o 
   1   4  13      280.64      269.23     10.88 o 
   2   4  13       16.61        8.64      2.83 o 
   3   4  13      162.14      172.47     17.03 o 
   4   4  13       28.11       19.10      5.48 o 
   5   4  13       99.51       85.15     12.82 o 
   6   4  13      113.39      105.56     10.38 o 
  -7   5  13        2.01        5.76      8.13 o 
  -6   5  13        5.51       10.11      4.49 o 
  -5   5  13        0.53       13.38      8.82 o 
  -4   5  13      235.26      258.89     14.19 o 
  -3   5  13      195.50      181.13      9.93 o 
  -2   5  13     1138.36     1183.49     35.16 o 
  -1   5  13       27.34       20.60      2.84 o 
   0   5  13      102.80       95.72      8.59 o 
   1   5  13      210.15      182.92     11.24 o 
   2   5  13       27.09       22.70      4.06 o 
   3   5  13        6.61        5.78      4.77 o 
   4   5  13      152.64      133.36     15.53 o 
   5   5  13        0.00       -0.64      5.94 o 
   6   5  13        0.20       -4.76      5.32 o 
  -7   6  13        2.53       10.41      3.29 o 
  -6   6  13       15.20       24.27      6.10 o 
  -5   6  13       16.77       22.74      6.50 o 
  -4   6  13        4.30       14.84      5.33 o 
  -3   6  13        1.18        4.26     11.63 o 
  -2   6  13       19.29       20.44      5.59 o 
  -1   6  13      201.61      178.97     10.84 o 
   0   6  13        0.23        4.67      4.84 o 
   1   6  13       83.39       86.58      8.44 o 
   2   6  13      656.98      675.05     21.10 o 
   3   6  13       72.13       77.27     11.82 o 
   4   6  13       27.38       19.43      6.16 o 
   5   6  13       31.43       33.06      6.14 o 
  -6   7  13       16.48       20.96      4.28 o 
  -5   7  13        2.25        4.13      3.91 o 
  -4   7  13        2.33        5.69      4.99 o 
  -3   7  13       64.57       51.26      9.28 o 
  -2   7  13        0.51       10.01      5.77 o 
  -1   7  13       46.54       59.15     10.02 o 
   0   7  13       27.50       26.60      5.43 o 
   1   7  13        7.92        5.76      2.01 o 
   2   7  13        6.93        6.98      3.15 o 
   3   7  13      198.59      210.63      9.90 o 
   4   7  13        9.14       15.23      5.78 o 
   5   7  13        3.63       19.19     14.67 o 
  -6   8  13       13.38       18.80      4.52 o 
  -5   8  13        2.07        4.97      4.38 o 
  -4   8  13        6.27        7.88      5.04 o 
  -3   8  13        7.18        9.41      5.85 o 
  -2   8  13        0.13        6.80      7.55 o 
  -1   8  13        2.44        0.79      2.77 o 
   0   8  13       29.42       40.98     11.09 o 
   1   8  13        0.03        2.84      5.05 o 
   2   8  13       54.28       55.87      8.29 o 
   3   8  13        4.57       -2.45      8.68 o 
   4   8  13       13.63       21.19     10.14 o 
   5   8  13       20.21       26.32     11.19 o 
  -6   9  13        0.31        8.08      5.35 o 
  -5   9  13        0.70       13.07      6.88 o 
  -4   9  13       13.71       12.53      5.15 o 
  -3   9  13       17.23       29.17      7.31 o 
  -2   9  13        4.83        4.59      5.53 o 
  -1   9  13       17.14       22.28      5.62 o 
   0   9  13        2.06        3.42      4.42 o 
   1   9  13       13.81       11.57      4.42 o 
   2   9  13       85.42       82.11     11.82 o 
   3   9  13       28.77       13.83      5.09 o 
   4   9  13        0.02       10.20      4.83 o 
  -5  10  13        0.21        0.07      7.57 o 
  -4  10  13       21.87       19.61      5.44 o 
  -3  10  13        0.28        0.08      4.63 o 
  -2  10  13       49.66       54.57      8.65 o 
  -1  10  13       85.56       93.26     12.97 o 
   0  10  13        0.47       -2.68      5.81 o 
   1  10  13       29.90       33.24      7.73 o 
   2  10  13       15.33       20.55      5.95 o 
   3  10  13       28.23       32.74     12.09 o 
  -4  11  13        2.34       -5.78      6.92 o 
  -3  11  13        8.96       13.12      6.66 o 
  -2  11  13        5.96       -4.80      6.71 o 
  -1  11  13       38.20       34.41      7.40 o 
   0  11  13       34.53       36.63     10.69 o 
   1  11  13        6.62       11.62      4.39 o 
   2  11  13       65.04       65.57     15.66 o 
   3  11  13        1.40       12.55      6.05 o 
  -4  12  13       61.39       51.48     23.63 o 
  -3  12  13       53.10       45.21     16.60 o 
  -2  12  13       37.10       38.31      6.96 o 
  -1  12  13       15.79       14.70      5.91 o 
   0  12  13        3.61       13.35      7.93 o 
   1  12  13        0.19       -0.94      4.05 o 
  -2  13  13       36.24       20.18      7.47 o 
  -1  13  13       49.14       57.30     10.45 o 
  -1 -13  14      184.54      187.54     49.26 o 
   0 -13  14        0.24        4.77      7.00 o 
   1 -13  14      135.07      139.29     27.04 o 
   2 -13  14        3.37        7.25      4.82 o 
  -2 -12  14        6.56        8.06      4.44 o 
  -1 -12  14       56.05       56.91     12.01 o 
   0 -12  14       43.86       47.54      6.92 o 
   1 -12  14       46.04       51.16     11.66 o 
   2 -12  14       83.73       92.80     10.96 o 
   3 -12  14        1.34        4.57      3.95 o 
  -3 -11  14        1.54       12.25      5.77 o 
  -2 -11  14      147.42      146.66     38.12 o 
  -1 -11  14        7.20       11.09      5.40 o 
   0 -11  14       98.95       97.24     21.13 o 
   1 -11  14        0.02        5.94      5.34 o 
   2 -11  14       12.72       14.69      3.88 o 
   3 -11  14       12.79       13.00      4.48 o 
   4 -11  14        1.64        7.47      3.47 o 
  -4 -10  14      102.33      109.76     19.03 o 
  -3 -10  14      173.96      177.25     27.86 o 
  -2 -10  14       63.47       47.69     10.49 o 
  -1 -10  14       79.99       86.56     14.18 o 
   0 -10  14        0.97        5.34      7.62 o 
   1 -10  14        6.55        6.33      3.14 o 
   2 -10  14       57.26       58.90      7.90 o 
   3 -10  14        0.03       -1.98      3.30 o 
   4 -10  14       15.22       24.95      6.32 o 
   5 -10  14        0.78        7.08      5.12 o 
  -5  -9  14       69.56       79.85     15.56 o 
  -4  -9  14       39.61       45.21      7.87 o 
  -3  -9  14       78.40       98.74     12.51 o 
  -2  -9  14        5.66       15.02      5.04 o 
  -1  -9  14        2.76        2.78      5.14 o 
   0  -9  14       15.13       13.22      3.38 o 
   1  -9  14        0.32        4.32      2.56 o 
   2  -9  14        3.74        9.18      3.03 o 
   3  -9  14       18.50       21.57      4.06 o 
   4  -9  14        6.28       12.62      4.66 o 
   5  -9  14       27.33       25.40      6.29 o 
  -5  -8  14        9.57       12.44      4.80 o 
  -4  -8  14      165.19      175.06     26.43 o 
  -3  -8  14        0.01        5.20      8.89 o 
  -2  -8  14       35.04       52.10     20.19 o 
  -1  -8  14      194.56      209.38     32.50 o 
   0  -8  14        0.12        1.89      5.01 o 
   1  -8  14       44.15       42.12      5.84 o 
   2  -8  14       37.60       38.72      5.35 o 
   3  -8  14       82.10       72.21      8.86 o 
   4  -8  14       13.71       16.69      4.87 o 
   5  -8  14       16.16       15.93      9.72 o 
   6  -8  14        1.68        7.76      4.90 o 
  -6  -7  14       12.51        9.72      5.67 o 
  -5  -7  14       27.46       24.68     17.95 o 
  -4  -7  14      187.19      200.90     18.00 o 
  -3  -7  14      136.85      162.85     18.30 o 
  -2  -7  14      162.78      149.65     12.22 o 
  -1  -7  14      107.10       93.33     14.20 o 
   0  -7  14       37.54       36.25     10.12 o 
   1  -7  14      412.40      427.94     18.60 o 
   2  -7  14      755.60      732.96     22.60 o 
   3  -7  14       59.96       55.20      6.51 o 
   4  -7  14       82.50       71.98     18.55 o 
   5  -7  14       87.15       86.85     14.93 o 
   6  -7  14        7.57        8.09      6.04 o 
  -6  -6  14       13.98       13.91      7.67 o 
  -5  -6  14       13.71       13.08     11.00 o 
  -4  -6  14       17.25       17.65      6.04 o 
  -3  -6  14       55.54       45.02      8.88 o 
  -2  -6  14        0.57        4.23      8.72 o 
  -1  -6  14        3.23        2.07      1.09 o 
   0  -6  14        4.76       -0.27      2.64 o 
   1  -6  14      304.47      328.05      7.37 o 
   2  -6  14      509.21      579.05     19.67 o 
   3  -6  14       59.14       61.06      8.12 o 
   4  -6  14        5.18       17.29      4.93 o 
   5  -6  14      135.92      125.10     12.53 o 
   6  -6  14       34.22       15.70     10.22 o 
  -6  -5  14       11.38        6.67      5.69 o 
  -5  -5  14        6.96        3.26      6.21 o 
  -4  -5  14        8.74        9.94      7.00 o 
  -3  -5  14       15.46       17.82      5.93 o 
  -2  -5  14      481.41      462.20     13.14 o 
  -1  -5  14      143.30       99.86      4.03 o 
   0  -5  14       15.27       13.14      3.11 o 
   1  -5  14      629.00      618.19     30.65 o 
   2  -5  14       44.86       52.24      7.29 o 
   3  -5  14      224.56      263.11     27.06 o 
   4  -5  14      293.70      302.13     14.56 o 
   5  -5  14        7.56        2.77      6.02 o 
   6  -5  14       27.44       29.32     10.20 o 
  -7  -4  14        0.96        5.30      5.28 o 
  -6  -4  14        6.75       12.02      4.86 o 
  -5  -4  14        0.30       -0.49      6.68 o 
  -4  -4  14      167.00      127.28     19.37 o 
  -3  -4  14       28.66       33.12     13.72 o 
  -2  -4  14      207.85      187.77     18.04 o 
  -1  -4  14        9.76       10.55      8.27 o 
   0  -4  14       15.99       12.96      3.08 o 
   1  -4  14      800.51      801.08     20.53 o 
   2  -4  14      140.49      135.30      7.59 o 
   3  -4  14       13.62       17.70      3.18 o 
   4  -4  14      275.36      257.99     14.16 o 
   5  -4  14      100.34      133.43     17.22 o 
   6  -4  14       12.87       13.89      5.27 o 
  -7  -3  14       13.74       20.65     11.22 o 
  -6  -3  14        0.04        4.03      4.17 o 
  -5  -3  14       11.92        9.11      4.96 o 
  -4  -3  14      146.81      142.09     14.63 o 
  -3  -3  14      105.90       79.31     14.62 o 
  -2  -3  14       47.99       62.56     15.87 o 
  -1  -3  14       34.76       48.75      9.02 o 
   0  -3  14        1.52        3.23      1.70 o 
   1  -3  14        3.33        6.25      2.84 o 
   2  -3  14      163.51      159.46      9.63 o 
   3  -3  14      106.03      121.94     17.40 o 
   4  -3  14       17.35       21.68      7.02 o 
   5  -3  14       10.64       18.36      6.17 o 
   6  -3  14        2.21        4.64      6.09 o 
   7  -3  14        1.74        4.33      5.17 o 
  -7  -2  14        0.09        3.84      8.18 o 
  -6  -2  14        7.20       16.48      9.57 o 
  -5  -2  14       67.09       71.69     10.69 o 
  -4  -2  14        0.09        4.13      3.19 o 
  -3  -2  14      260.22      246.40     12.11 o 
  -2  -2  14       24.18       38.29      7.26 o 
  -1  -2  14       53.61       42.01      7.15 o 
   0  -2  14        4.34        4.02      1.92 o 
   1  -2  14        7.97        5.89      2.64 o 
   2  -2  14      165.37      147.70      7.46 o 
   3  -2  14      142.86      181.49     13.98 o 
   4  -2  14        0.63        0.09     13.02 o 
   5  -2  14       64.65       67.90     12.71 o 
   6  -2  14      113.62       92.57     17.39 o 
   7  -2  14       24.23       19.33      6.63 o 
  -7  -1  14        0.86        5.05      6.34 o 
  -6  -1  14        8.40        8.84      6.35 o 
  -5  -1  14        1.50        1.72      6.63 o 
  -4  -1  14      196.69      185.22      8.75 o 
  -3  -1  14       72.31       59.77      3.25 o 
  -2  -1  14        2.50        6.29      3.96 o 
  -1  -1  14        9.80       11.29      2.12 o 
   0  -1  14      164.94      159.46      7.51 o 
   1  -1  14       29.55       27.81      3.99 o 
   2  -1  14        1.01        5.79      1.63 o 
   3  -1  14      723.08      756.00     29.66 o 
   4  -1  14       91.06      104.27     16.08 o 
   5  -1  14       78.53       84.39     18.44 o 
   6  -1  14       24.80       30.96      7.33 o 
   7  -1  14       77.55       65.80     11.32 o 
  -7   0  14       30.74       20.60      7.92 o 
  -6   0  14        3.73        5.01      4.26 o 
  -5   0  14      190.33      190.32     25.79 o 
  -4   0  14        0.00        1.04      1.20 o 
  -3   0  14      125.11      102.40      6.65 o 
  -2   0  14        0.00        2.41      2.57 o 
  -1   0  14      272.53      251.71      5.34 o 
   0   0  14       33.00       28.67     10.55 o 
   1   0  14      150.98      151.83      4.81 o 
   2   0  14       64.56       50.27      3.55 o 
   3   0  14       66.86       61.19      6.97 o 
   4   0  14      498.28      492.35     42.07 o 
   5   0  14       20.64       15.63      6.38 o 
   6   0  14       28.49       21.60      9.12 o 
  -7   1  14       42.11       38.28      8.19 o 
  -6   1  14       10.98        3.36      7.42 o 
  -5   1  14      291.57      309.39     13.99 o 
  -4   1  14      831.76      817.61     14.65 o 
  -3   1  14      362.13      382.73     13.09 o 
  -2   1  14      545.45      494.97     19.48 o 
  -1   1  14        1.35        1.10      3.24 o 
   0   1  14       37.13       34.17      4.18 o 
   1   1  14       43.62       30.69      2.53 o 
   2   1  14       74.70       66.60      5.42 o 
   3   1  14      103.61       83.03      8.50 o 
   4   1  14      404.30      463.24     19.02 o 
   5   1  14      120.89      108.24     16.04 o 
   6   1  14       35.44       53.13      8.45 o 
  -7   2  14        1.78       10.64      5.17 o 
  -6   2  14      440.88      421.55     35.96 o 
  -5   2  14       53.51       37.82      6.29 o 
  -4   2  14      154.82      137.90     12.95 o 
  -3   2  14        0.14       -0.53      3.14 o 
  -2   2  14     1789.26     1871.32     34.90 o 
  -1   2  14      715.26      718.03     27.31 o 
   0   2  14       30.41       32.58      4.25 o 
   1   2  14       34.54       34.41      4.00 o 
   2   2  14       10.29        5.35      3.28 o 
   3   2  14      571.28      555.25     44.19 o 
   4   2  14        0.75       -0.74      5.68 o 
   5   2  14      125.64      136.37     14.87 o 
   6   2  14        0.31       -6.05      6.05 o 
  -7   3  14       28.58       28.47      9.80 o 
  -6   3  14       33.86       28.57      9.84 o 
  -5   3  14      416.72      439.56     26.68 o 
  -4   3  14      572.47      604.75     20.27 o 
  -3   3  14      394.83      413.92      9.97 o 
  -2   3  14      347.81      337.86     11.83 o 
  -1   3  14      335.64      352.10     12.66 o 
   0   3  14       77.90       75.10      8.40 o 
   1   3  14       55.39       64.97      4.96 o 
   2   3  14      193.76      159.97      8.70 o 
   3   3  14      295.31      297.94     14.19 o 
   4   3  14      174.52      169.78     10.34 o 
   5   3  14       33.61       40.22      7.89 o 
   6   3  14       25.66       26.84      5.94 o 
  -7   4  14        7.67       28.08      7.76 o 
  -6   4  14       66.19       51.94      6.68 o 
  -5   4  14        0.13        2.00      2.65 o 
  -4   4  14       64.78       62.40      9.29 o 
  -3   4  14      789.10      830.27     22.25 o 
  -2   4  14      679.31      643.94     20.16 o 
  -1   4  14        2.95        1.84      3.19 o 
   0   4  14      239.70      220.20     26.60 o 
   1   4  14      216.65      261.69     14.13 o 
   2   4  14       15.74       10.69      3.83 o 
   3   4  14       13.25        9.28      4.25 o 
   4   4  14       46.00       61.16     10.39 o 
   5   4  14        6.99        7.56      6.71 o 
   6   4  14        9.17        7.23      5.67 o 
  -7   5  14        0.01       13.53      9.76 o 
  -6   5  14       42.69       50.44     12.96 o 
  -5   5  14      118.13      120.68     17.01 o 
  -4   5  14        1.93        9.64      3.81 o 
  -3   5  14     1042.87     1030.67     21.39 o 
  -2   5  14      429.24      448.41      5.62 o 
  -1   5  14      122.81      107.71      3.23 o 
   0   5  14       49.40       52.20      5.42 o 
   1   5  14      606.94      621.66     16.98 o 
   2   5  14      348.43      394.13     17.34 o 
   3   5  14       70.32       58.70     11.18 o 
   4   5  14        0.33        4.31      5.62 o 
   5   5  14       38.46       51.33     18.86 o 
   6   5  14        0.63        6.99      7.89 o 
  -7   6  14       46.89       30.77      8.93 o 
  -6   6  14        1.19        5.53      4.36 o 
  -5   6  14      114.24      137.43     12.54 o 
  -4   6  14        6.82       12.62     11.60 o 
  -3   6  14      164.58      175.58     18.98 o 
  -2   6  14      172.18      140.68     12.51 o 
  -1   6  14     1308.31     1377.25     69.10 o 
   0   6  14       47.58       53.86      8.32 o 
   1   6  14      266.39      274.29      9.23 o 
   2   6  14        8.31       12.89      4.31 o 
   3   6  14       11.57        7.84      6.64 o 
   4   6  14       59.38       59.99      9.59 o 
   5   6  14        9.67        8.43      7.56 o 
  -6   7  14       19.33       29.68      7.43 o 
  -5   7  14        3.37        6.17      4.73 o 
  -4   7  14      236.90      251.62     17.74 o 
  -3   7  14        0.21        7.33      5.05 o 
  -2   7  14      263.63      247.01     10.35 o 
  -1   7  14        6.84        3.98      4.01 o 
   0   7  14      123.90      142.89     17.69 o 
   1   7  14       69.93       68.36      9.39 o 
   2   7  14       65.71       74.37      5.60 o 
   3   7  14        9.29       13.07      8.83 o 
   4   7  14        2.44        3.92      3.96 o 
   5   7  14        4.72        8.21      4.61 o 
  -6   8  14       25.33       22.63      8.02 o 
  -5   8  14        2.74        1.65      5.88 o 
  -4   8  14        2.29       15.33      5.58 o 
  -3   8  14       72.05       72.51     16.56 o 
  -2   8  14        9.18       11.92      3.80 o 
  -1   8  14       13.33       11.38      4.44 o 
   0   8  14      118.40      121.21     16.83 o 
   1   8  14       38.30       34.43      4.86 o 
   2   8  14        5.93        7.13      9.39 o 
   3   8  14        7.55       15.22     10.48 o 
   4   8  14       62.07       81.17     24.50 o 
  -6   9  14        0.63        9.13      5.14 o 
  -5   9  14       12.65       13.03      4.71 o 
  -4   9  14        5.63        6.83      5.48 o 
  -3   9  14       82.63       79.24     14.18 o 
  -2   9  14        3.06        7.85     11.08 o 
  -1   9  14       82.73       81.26     12.15 o 
   0   9  14        9.20       17.68      6.81 o 
   1   9  14       15.96       22.92      6.29 o 
   2   9  14        5.90        7.22      4.53 o 
   3   9  14       42.75       42.94     20.41 o 
   4   9  14        1.51        4.45      6.27 o 
  -5  10  14       14.25       18.63      7.16 o 
  -4  10  14        0.24        6.88      3.76 o 
  -3  10  14       68.82       65.70     12.95 o 
  -2  10  14       41.61       41.98      8.42 o 
  -1  10  14       23.43       25.79      5.70 o 
   0  10  14       23.82       26.03      6.59 o 
   1  10  14        5.76        6.37      4.84 o 
   2  10  14       12.32       35.50      8.14 o 
   3  10  14        0.12       -0.54      8.14 o 
  -4  11  14       31.81       32.76     11.15 o 
  -3  11  14       17.19        6.12      3.46 o 
  -2  11  14        0.34        8.24      5.56 o 
  -1  11  14       18.06       29.46     11.21 o 
   0  11  14        0.37        9.01      4.75 o 
   1  11  14        9.99       19.30      5.17 o 
   2  11  14        0.29       11.41      6.07 o 
  -3  12  14        9.42       16.66      5.32 o 
  -2  12  14        0.05        6.06      7.45 o 
  -1  12  14       33.13       38.44      6.16 o 
   0  12  14        0.18       -0.15      5.18 o 
   1  12  14       10.57       19.19      6.31 o 
  -1 -13  15       17.67       32.76     13.83 o 
   0 -13  15       11.86       13.37      3.37 o 
   1 -13  15       13.66        7.29      3.73 o 
   2 -13  15        8.32       21.91      6.25 o 
  -2 -12  15        7.54       11.30     10.16 o 
  -1 -12  15       15.18       17.93      4.91 o 
   0 -12  15       49.87       52.14     12.84 o 
   1 -12  15       22.57       13.96      5.25 o 
   2 -12  15       23.27       34.41     10.73 o 
   3 -12  15       16.48       12.23      4.31 o 
  -3 -11  15       66.09       64.43     14.85 o 
  -2 -11  15        8.73       15.02      5.76 o 
  -1 -11  15       32.96       27.16      7.60 o 
   0 -11  15       23.47        8.29     15.64 o 
   1 -11  15      142.56      110.95     17.93 o 
   2 -11  15       23.20       25.10      4.40 o 
   3 -11  15       44.45       37.39      9.57 o 
   4 -11  15       64.24       60.63     10.82 o 
  -4 -10  15       24.03       26.33      7.35 o 
  -3 -10  15       46.86       55.68      8.77 o 
  -2 -10  15       66.92       57.75      9.53 o 
  -1 -10  15       29.44       25.99      6.44 o 
   0 -10  15       24.35       40.42     11.34 o 
   1 -10  15       22.95       29.64      6.35 o 
   2 -10  15       47.86       55.32      8.51 o 
   3 -10  15        2.34        6.90      3.01 o 
   4 -10  15      135.07      110.06     18.24 o 
   5 -10  15        0.16       10.78      6.73 o 
  -5  -9  15        8.90       13.95      5.80 o 
  -4  -9  15       12.30        4.33      7.78 o 
  -3  -9  15       53.97       69.47     13.42 o 
  -2  -9  15      132.25      167.31     21.85 o 
  -1  -9  15       26.77       26.99      8.42 o 
   0  -9  15      201.10      202.49     35.30 o 
   1  -9  15      184.17      199.22     14.85 o 
   2  -9  15       21.51       17.23      3.23 o 
   3  -9  15       14.34        8.55      3.33 o 
   4  -9  15       56.88       67.94     19.96 o 
   5  -9  15       20.50       19.52      4.92 o 
  -5  -8  15      111.63      125.35     25.35 o 
  -4  -8  15       43.12       45.67      9.34 o 
  -3  -8  15      148.54      168.91     23.57 o 
  -2  -8  15        0.51        3.52      3.92 o 
  -1  -8  15        0.41       -5.11      6.73 o 
   0  -8  15       18.16       14.40      2.83 o 
   1  -8  15       85.10      114.44     14.04 o 
   2  -8  15       59.83       62.52      8.40 o 
   3  -8  15       69.01       72.79     13.87 o 
   4  -8  15       36.20       35.51      9.17 o 
   5  -8  15       64.75       67.64     11.94 o 
  -6  -7  15       48.95       57.91     14.63 o 
  -5  -7  15       19.17       24.80      9.77 o 
  -4  -7  15       79.34       64.91     11.28 o 
  -3  -7  15        7.90       10.60     14.33 o 
  -2  -7  15      190.02      211.22     10.95 o 
  -1  -7  15      323.41      311.75     15.81 o 
   0  -7  15       94.07      100.93     11.18 o 
   1  -7  15        0.85        1.25      4.38 o 
   2  -7  15        0.45        3.96      4.44 o 
   3  -7  15        7.38       12.31      3.46 o 
   4  -7  15       26.20       24.60      6.49 o 
   5  -7  15       23.08       29.05      6.65 o 
   6  -7  15       16.27       10.96      3.76 o 
  -6  -6  15       53.11       35.16     10.69 o 
  -5  -6  15       15.81       14.74      6.54 o 
  -4  -6  15      257.39      277.22     39.63 o 
  -3  -6  15        5.75       12.60      5.35 o 
  -2  -6  15      162.06      213.44     31.49 o 
  -1  -6  15      147.38      134.56     10.93 o 
   0  -6  15      123.06      110.45      4.03 o 
   1  -6  15       19.07       11.42      3.58 o 
   2  -6  15      216.75      197.10      8.20 o 
   3  -6  15       13.32       13.14      3.73 o 
   4  -6  15        2.00       11.50      4.31 o 
   5  -6  15       69.78       67.77     12.41 o 
   6  -6  15        6.79        5.84      7.70 o 
  -6  -5  15        9.86       12.68      4.78 o 
  -5  -5  15       73.10       60.51      8.66 o 
  -4  -5  15       11.34       17.29      5.95 o 
  -3  -5  15      537.37      580.15     32.24 o 
  -2  -5  15      376.15      347.36     15.90 o 
  -1  -5  15     2614.54     2996.93     26.73 o 
   0  -5  15        0.01        4.53      3.56 o 
   1  -5  15      297.87      299.83     12.86 o 
   2  -5  15        9.69       14.49      3.86 o 
   3  -5  15      752.48      783.01     25.62 o 
   4  -5  15        5.17        5.11      3.85 o 
   5  -5  15       69.29       55.31      7.86 o 
   6  -5  15       53.20       56.93     10.73 o 
  -6  -4  15       13.42       11.64      4.54 o 
  -5  -4  15       68.75       73.02     10.36 o 
  -4  -4  15      336.15      393.38     25.13 o 
  -3  -4  15      116.05      134.21     17.05 o 
  -2  -4  15      317.64      367.32     21.75 o 
  -1  -4  15        4.52        8.21      3.46 o 
   0  -4  15      587.22      589.38     18.94 o 
   1  -4  15      943.11      883.68     29.19 o 
   2  -4  15        0.53        5.33      3.06 o 
   3  -4  15       11.72       10.85      3.68 o 
   4  -4  15        8.09        6.15     10.05 o 
   5  -4  15        0.02        8.79      3.61 o 
   6  -4  15        1.83        1.22      4.93 o 
  -7  -3  15        2.96       11.54      3.52 o 
  -6  -3  15       46.98       60.37     10.95 o 
  -5  -3  15        6.53       18.42      4.51 o 
  -4  -3  15      167.46      166.06     33.93 o 
  -3  -3  15       81.38       85.81     11.32 o 
  -2  -3  15      958.26     1071.42     96.49 o 
  -1  -3  15      259.88      297.44     33.17 o 
   0  -3  15      363.88      352.42     11.46 o 
   1  -3  15        7.82        9.72      2.57 o 
   2  -3  15      315.80      338.44     18.43 o 
   3  -3  15       24.08       10.99     15.09 o 
   4  -3  15       92.58       94.54     24.38 o 
   5  -3  15      148.08      157.72     20.80 o 
   6  -3  15        0.62        8.19      5.55 o 
  -7  -2  15       22.01       27.37      5.15 o 
  -6  -2  15       41.48       52.90     10.81 o 
  -5  -2  15        0.80       13.75      6.07 o 
  -4  -2  15        9.27        9.44     10.75 o 
  -3  -2  15       56.99       65.43     13.91 o 
  -2  -2  15       12.32       16.17      5.18 o 
  -1  -2  15      387.74      420.98     21.29 o 
   0  -2  15      143.19      140.56      6.37 o 
   1  -2  15       91.57       74.56      5.26 o 
   2  -2  15        0.19        0.40      4.44 o 
   3  -2  15      392.90      398.95     31.91 o 
   4  -2  15        9.47       13.77      6.19 o 
   5  -2  15        0.10        7.07      4.27 o 
   6  -2  15        4.19        6.69      6.70 o 
  -7  -1  15       14.10       19.39      7.59 o 
  -6  -1  15       21.72       30.42      8.96 o 
  -5  -1  15        9.40        1.34     15.77 o 
  -4  -1  15       76.55       57.54      8.53 o 
  -3  -1  15       58.79       71.36     10.59 o 
  -2  -1  15       37.92       50.59      8.78 o 
  -1  -1  15       55.69       51.67      4.02 o 
   0  -1  15      220.67      220.18     11.63 o 
   1  -1  15      116.27      126.00      4.51 o 
   2  -1  15       27.63       16.66      2.83 o 
   3  -1  15        2.96        5.16      3.42 o 
   4  -1  15      140.61      122.65     24.14 o 
   5  -1  15       20.00       19.40      6.66 o 
   6  -1  15        2.16        5.89      7.28 o 
  -7   0  15        2.09        8.25      4.60 o 
  -6   0  15      274.69      291.90     26.09 o 
  -5   0  15       69.89       68.14      9.85 o 
  -4   0  15       27.24       24.66      5.48 o 
  -3   0  15      176.88      164.71     19.18 o 
  -2   0  15       24.45       21.37      3.09 o 
  -1   0  15       95.52       78.48      5.07 o 
   0   0  15      594.17      633.77     12.93 o 
   1   0  15       92.96       91.62      9.50 o 
   2   0  15       81.92       63.09      6.18 o 
   3   0  15        4.52       13.47      6.76 o 
   4   0  15       12.86       14.21      5.04 o 
   5   0  15        2.31        5.95      8.51 o 
   6   0  15       82.89       62.53     11.03 o 
  -7   1  15      101.85       86.92     16.79 o 
  -6   1  15       83.61       87.82     17.33 o 
  -5   1  15        6.77        2.63      9.03 o 
  -4   1  15       52.46       49.49      6.15 o 
  -3   1  15       13.25       28.94      4.27 o 
  -2   1  15       59.82       61.37      6.68 o 
  -1   1  15      225.81      225.62      8.04 o 
   0   1  15       88.30       92.30     12.53 o 
   1   1  15       17.87       33.88      5.00 o 
   2   1  15       16.73       25.29      2.47 o 
   3   1  15      132.64      185.04     28.03 o 
   4   1  15        1.06       13.32      5.74 o 
   5   1  15       27.20       30.46     10.29 o 
   6   1  15        0.00        0.83      6.54 o 
  -7   2  15       18.48       26.00      6.67 o 
  -6   2  15       61.05       57.79      8.17 o 
  -5   2  15       56.14       65.78      6.83 o 
  -4   2  15      189.58      157.03     15.60 o 
  -3   2  15       68.95       71.91      6.99 o 
  -2   2  15        2.58        1.53      2.87 o 
  -1   2  15       97.24      102.25      9.87 o 
   0   2  15       30.02       38.25      5.76 o 
   1   2  15       40.34       43.16      4.75 o 
   2   2  15       14.03        8.07      3.77 o 
   3   2  15        3.99       13.36      4.73 o 
   4   2  15      125.12      103.12     16.28 o 
   5   2  15       27.87       25.08      7.16 o 
   6   2  15       27.25       23.28      5.59 o 
  -7   3  15        4.82       -5.79      6.37 o 
  -6   3  15       25.09       16.19      8.24 o 
  -5   3  15       62.27       47.45      6.48 o 
  -4   3  15       15.68       16.41      5.09 o 
  -3   3  15      358.22      363.93      9.51 o 
  -2   3  15      125.40      110.32     14.91 o 
  -1   3  15        0.25        3.05      3.49 o 
   0   3  15       42.94       38.31      7.15 o 
   1   3  15       60.29       76.34      9.67 o 
   2   3  15       74.88       77.10     10.34 o 
   3   3  15       67.34       85.19     14.25 o 
   4   3  15       77.05      100.91     23.91 o 
   5   3  15        5.93        7.17      5.34 o 
   6   3  15       10.36       14.08      7.50 o 
  -7   4  15       37.32       46.97     11.61 o 
  -6   4  15       31.15       30.78      6.22 o 
  -5   4  15      127.33      103.32     10.75 o 
  -4   4  15      142.37      131.68     16.03 o 
  -3   4  15     1329.74     1338.88     23.16 o 
  -2   4  15       14.27       18.17      4.26 o 
  -1   4  15      246.68      251.22      6.91 o 
   0   4  15        4.63        4.96      2.50 o 
   1   4  15       15.34        9.85      2.77 o 
   2   4  15      420.57      430.26     15.92 o 
   3   4  15      106.74      135.99     22.34 o 
   4   4  15        0.63        9.22      4.29 o 
   5   4  15       64.75       81.61     18.55 o 
   6   4  15        0.16        7.76      4.75 o 
  -7   5  15        6.41       15.26      9.10 o 
  -6   5  15       30.07       14.36     14.10 o 
  -5   5  15        6.48        4.17      5.98 o 
  -4   5  15        5.07       10.27      3.10 o 
  -3   5  15       44.98       34.08     10.24 o 
  -2   5  15        0.29        5.13      5.01 o 
  -1   5  15       18.48       13.01      3.02 o 
   0   5  15       41.72       42.28      7.67 o 
   1   5  15        0.09       -1.99      3.09 o 
   2   5  15      122.03      132.80     12.16 o 
   3   5  15        2.88        3.91      3.94 o 
   4   5  15        0.64        5.88     10.02 o 
   5   5  15        0.63       -3.18      7.56 o 
  -6   6  15       10.03       10.88      6.73 o 
  -5   6  15        1.26        3.17     12.61 o 
  -4   6  15       59.66       64.68      9.21 o 
  -3   6  15        8.29       11.65      3.85 o 
  -2   6  15      248.82      251.08     13.06 o 
  -1   6  15       24.81       27.46      6.54 o 
   0   6  15       57.11       61.09      9.27 o 
   1   6  15      222.10      223.19     17.26 o 
   2   6  15      157.70      167.95     18.16 o 
   3   6  15        8.21        9.23      5.12 o 
   4   6  15      146.10      139.31     25.12 o 
   5   6  15       28.17       22.99     12.60 o 
  -6   7  15        0.04        2.03      4.61 o 
  -5   7  15       63.45       64.54     12.00 o 
  -4   7  15       32.24       31.73      5.63 o 
  -3   7  15      169.49      161.36     29.70 o 
  -2   7  15       29.80       22.37      8.16 o 
  -1   7  15      144.44      180.33     17.72 o 
   0   7  15      102.73       83.08     11.33 o 
   1   7  15      370.50      416.42     17.82 o 
   2   7  15       67.21       85.18     16.66 o 
   3   7  15       25.00       26.96      5.20 o 
   4   7  15        4.97        9.25      4.61 o 
   5   7  15        9.80        9.42      7.90 o 
  -6   8  15        7.43        7.60      7.03 o 
  -5   8  15       20.08       20.44      4.97 o 
  -4   8  15       15.16       25.23      9.26 o 
  -3   8  15        2.57        8.34      5.90 o 
  -2   8  15       75.49       66.94     12.25 o 
  -1   8  15      197.20      212.19     32.12 o 
   0   8  15       14.58       28.60     11.66 o 
   1   8  15       53.64       56.53      7.63 o 
   2   8  15        7.99       18.70      7.42 o 
   3   8  15      107.47      108.79     25.34 o 
   4   8  15       78.86       93.42     19.22 o 
  -5   9  15        0.21        9.20      3.54 o 
  -4   9  15       19.08       27.29      7.82 o 
  -3   9  15       16.94       20.32      4.67 o 
  -2   9  15        0.94        9.64      7.97 o 
  -1   9  15        2.68        3.82      4.38 o 
   0   9  15      161.15      159.63     21.20 o 
   1   9  15       40.45       40.18      6.48 o 
   2   9  15      108.68       88.76     25.94 o 
   3   9  15        0.09       -4.57      9.00 o 
  -5  10  15        3.18        2.97      5.39 o 
  -4  10  15       14.95       15.25     12.33 o 
  -3  10  15        7.82       17.60      6.09 o 
  -2  10  15        0.42        8.93      5.16 o 
  -1  10  15       28.22       33.76      7.75 o 
   0  10  15        1.74       -0.41      6.42 o 
   1  10  15       55.53       56.76     13.59 o 
   2  10  15       36.52       27.28      8.46 o 
   3  10  15      100.89       97.73     21.37 o 
  -4  11  15       23.58       24.76      9.30 o 
  -3  11  15        3.09        4.56      7.11 o 
  -2  11  15        9.70        0.05      8.47 o 
  -1  11  15       31.54       31.65      7.87 o 
   0  11  15       28.38       23.65      7.68 o 
   1  11  15       12.81       11.10      4.62 o 
   2  11  15       25.59       41.21     15.64 o 
  -3  12  15        2.52        0.11      4.89 o 
  -2  12  15       20.64       27.04     13.07 o 
  -1  12  15        3.91        4.07      4.33 o 
   0  12  15       51.68       40.45     15.16 o 
  -2 -12  16        8.80        7.55      6.96 o 
  -1 -12  16        1.01        8.87      6.77 o 
   0 -12  16       15.92        8.59     14.35 o 
   1 -12  16       24.36       38.63      8.28 o 
   2 -12  16        6.00        7.60      3.27 o 
   3 -12  16        9.12       13.11      3.81 o 
  -3 -11  16       18.84       10.61      7.12 o 
  -2 -11  16        0.20       13.34      5.06 o 
  -1 -11  16        1.87        9.49      9.28 o 
   0 -11  16        6.03       16.37      4.40 o 
   1 -11  16       10.56       18.37      6.70 o 
   2 -11  16        8.52        7.59      4.03 o 
   3 -11  16        0.51        6.76      2.33 o 
   4 -11  16        4.29        4.30      4.20 o 
  -4 -10  16        7.67        9.49      3.92 o 
  -3 -10  16        0.02       10.20      4.18 o 
  -2 -10  16       38.05       37.98     12.86 o 
  -1 -10  16        2.64       13.08      5.81 o 
   0 -10  16        0.07       -3.28      5.85 o 
   1 -10  16       17.83       15.68      4.77 o 
   2 -10  16        6.62        8.66      4.91 o 
   3 -10  16        4.77       10.42      5.27 o 
   4 -10  16        0.61        9.41      4.06 o 
  -4  -9  16       21.89       30.99     11.09 o 
  -3  -9  16       19.47       20.55      7.78 o 
  -2  -9  16        0.30       14.43      5.86 o 
  -1  -9  16       99.00      127.18     21.45 o 
   0  -9  16       21.26       22.39      6.38 o 
   1  -9  16        5.37        7.50      3.43 o 
   2  -9  16        1.29        3.17      2.98 o 
   3  -9  16       17.57       10.44      3.21 o 
   4  -9  16       23.54        9.77      5.73 o 
   5  -9  16        8.12       10.46      5.61 o 
  -5  -8  16        6.18        8.42      3.24 o 
  -4  -8  16       56.01       62.46     18.60 o 
  -3  -8  16        8.31       -1.72      7.08 o 
  -2  -8  16        0.62        3.13      6.79 o 
  -1  -8  16       16.09        7.99      7.56 o 
   0  -8  16       46.00       38.98      8.50 o 
   1  -8  16        8.45       11.89      4.78 o 
   2  -8  16       15.54       13.54      5.39 o 
   3  -8  16       86.87       82.50     10.68 o 
   4  -8  16       40.46       51.99      9.06 o 
   5  -8  16        0.31        6.66      3.48 o 
  -5  -7  16        2.39       10.00      3.51 o 
  -4  -7  16       13.23       11.89      6.39 o 
  -3  -7  16      148.49      155.19     21.19 o 
  -2  -7  16       86.24       90.03     11.88 o 
  -1  -7  16       26.02       16.26      8.39 o 
   0  -7  16       23.35       24.27      5.52 o 
   1  -7  16        1.00        2.49      2.05 o 
   2  -7  16       18.21       21.74      3.78 o 
   3  -7  16      216.05      228.41     18.20 o 
   4  -7  16       60.72       65.68     10.17 o 
   5  -7  16       81.30       89.62     15.92 o 
   6  -7  16        0.13        2.96      4.34 o 
  -6  -6  16       18.09       22.22      7.84 o 
  -5  -6  16       21.58       16.17      7.41 o 
  -4  -6  16       28.58       38.98     10.12 o 
  -3  -6  16      231.77      238.51     34.06 o 
  -2  -6  16      473.31      453.63     21.27 o 
  -1  -6  16       88.82       73.51     12.33 o 
   0  -6  16       60.96       55.50      6.39 o 
   1  -6  16      763.42      760.35     13.60 o 
   2  -6  16        4.55       10.28      3.43 o 
   3  -6  16       18.30       21.25      4.11 o 
   4  -6  16        0.88       12.54      5.03 o 
   5  -6  16      138.04      116.70     22.87 o 
   6  -6  16       75.58       65.85     14.14 o 
  -6  -5  16       10.15        2.12      5.14 o 
  -5  -5  16      132.90      113.44     31.57 o 
  -4  -5  16       24.16       29.93      6.01 o 
  -3  -5  16       18.01       35.68      7.80 o 
  -2  -5  16      262.83      210.41     28.02 o 
  -1  -5  16      222.79      215.84     11.42 o 
   0  -5  16        7.91        8.58      3.28 o 
   1  -5  16      346.52      337.24     11.34 o 
   2  -5  16     1285.04     1381.24     59.26 o 
   3  -5  16       73.82       91.71      8.86 o 
   4  -5  16      167.26      177.68     34.87 o 
   5  -5  16        2.14        8.47      6.02 o 
   6  -5  16       35.56       26.38     13.02 o 
  -6  -4  16       14.99       25.70      7.28 o 
  -5  -4  16       90.94       94.97     14.33 o 
  -4  -4  16       81.35       84.38     10.43 o 
  -3  -4  16        6.56        5.87      4.03 o 
  -2  -4  16      379.26      367.76     14.00 o 
  -1  -4  16      309.99      277.23     14.73 o 
   0  -4  16     1707.80     1659.56     42.61 o 
   1  -4  16     1025.45     1008.02     26.71 o 
   2  -4  16      628.34      646.87     20.02 o 
   3  -4  16       11.04        7.30      4.83 o 
   4  -4  16       54.10       44.52      8.52 o 
   5  -4  16      127.37      125.30     28.78 o 
   6  -4  16        9.11        8.10     10.80 o 
  -6  -3  16        3.04        4.54      7.21 o 
  -5  -3  16       92.18      129.73     31.41 o 
  -4  -3  16       85.24       67.15     11.47 o 
  -3  -3  16       86.02       83.20     14.04 o 
  -2  -3  16      104.80      125.40     19.35 o 
  -1  -3  16      342.79      367.55     16.54 o 
   0  -3  16       94.90       92.20      5.82 o 
   1  -3  16     1003.52      915.66     27.71 o 
   2  -3  16       27.34       29.81      4.88 o 
   3  -3  16      131.51      152.16     22.29 o 
   4  -3  16      143.62      152.74     20.75 o 
   5  -3  16       25.08       25.00      7.75 o 
   6  -3  16       20.79       40.64     11.15 o 
  -7  -2  16        0.30        6.95      4.57 o 
  -6  -2  16       15.61        7.71      6.04 o 
  -5  -2  16        2.03       14.68      6.12 o 
  -4  -2  16      109.63       97.36     13.34 o 
  -3  -2  16      116.62      107.11     16.25 o 
  -2  -2  16      332.24      318.81     13.57 o 
  -1  -2  16        7.99        3.96      0.88 o 
   0  -2  16      788.12      773.08     15.11 o 
   1  -2  16       20.81       17.15      3.57 o 
   2  -2  16      189.74      169.46     10.02 o 
   3  -2  16       20.87       26.13      6.98 o 
   4  -2  16       27.48       32.29      6.77 o 
   5  -2  16       30.30       29.41      9.99 o 
   6  -2  16       25.26       30.56     12.63 o 
  -7  -1  16        1.06        6.14      4.21 o 
  -6  -1  16       38.61       63.44     16.42 o 
  -5  -1  16      161.03      181.15     26.89 o 
  -4  -1  16        3.61       12.65      4.68 o 
  -3  -1  16      154.87      156.58     19.04 o 
  -2  -1  16      574.43      622.30     35.45 o 
  -1  -1  16     1710.22     1645.03     27.19 o 
   0  -1  16      478.38      480.19     20.76 o 
   1  -1  16        0.29        4.74      2.01 o 
   2  -1  16      401.83      396.91     22.06 o 
   3  -1  16      363.11      320.66     15.96 o 
   4  -1  16        4.01       10.48      4.04 o 
   5  -1  16       18.70       16.66      4.85 o 
   6  -1  16        1.90        7.19      5.67 o 
  -7   0  16        2.78        0.38      4.56 o 
  -6   0  16       25.10       31.36      8.48 o 
  -5   0  16       91.70       91.36     16.59 o 
  -4   0  16       15.22       14.87      3.92 o 
  -3   0  16      365.18      374.10     33.19 o 
  -2   0  16       37.78       35.15      5.69 o 
  -1   0  16     2184.09     2194.09     38.38 o 
   0   0  16      350.75      336.14     11.68 o 
   1   0  16      368.04      395.89     10.65 o 
   2   0  16       48.94       41.17      6.07 o 
   3   0  16      545.42      505.73     20.17 o 
   4   0  16      117.58      116.42     16.37 o 
   5   0  16        6.29       16.64      6.59 o 
   6   0  16        4.93        1.44      4.17 o 
  -7   1  16       35.86       37.06      8.60 o 
  -6   1  16       42.64       29.32      7.98 o 
  -5   1  16       24.70       28.03     10.05 o 
  -4   1  16       57.43       53.49      7.07 o 
  -3   1  16      543.77      549.71     16.20 o 
  -2   1  16      111.82      104.81      3.95 o 
  -1   1  16      382.99      374.18     14.29 o 
   0   1  16      208.43      200.09     10.91 o 
   1   1  16       41.38       48.84      6.26 o 
   2   1  16        0.60       -0.60      6.53 o 
   3   1  16       45.70       50.92      8.32 o 
   4   1  16       66.12       65.58      8.60 o 
   5   1  16       13.16       11.93      4.89 o 
   6   1  16        1.51        6.14      4.05 o 
  -7   2  16        2.14        3.72      8.56 o 
  -6   2  16        0.02       -1.59      5.75 o 
  -5   2  16       55.24       50.15      8.80 o 
  -4   2  16       77.03       77.69      8.20 o 
  -3   2  16       41.45       38.13      4.98 o 
  -2   2  16       97.58      107.24      9.42 o 
  -1   2  16       70.63       87.47     10.81 o 
   0   2  16       11.04       18.73      4.11 o 
   1   2  16       81.64       58.77      7.90 o 
   2   2  16       84.50       77.35     11.38 o 
   3   2  16       86.98       80.73     12.63 o 
   4   2  16        0.45        5.88      7.42 o 
   5   2  16        0.18        8.85      4.78 o 
   6   2  16        0.32        3.33     12.78 o 
  -7   3  16       17.69       26.88     13.45 o 
  -6   3  16      103.30       95.91     11.89 o 
  -5   3  16        0.45        0.52      2.85 o 
  -4   3  16      190.46      178.03     14.82 o 
  -3   3  16      724.14      762.21     17.82 o 
  -2   3  16       12.05        7.73      3.47 o 
  -1   3  16      263.17      273.21      8.32 o 
   0   3  16      132.27      134.46     11.80 o 
   1   3  16       41.64       60.05      6.97 o 
   2   3  16       51.87       64.87      5.57 o 
   3   3  16       17.69       12.67      4.06 o 
   4   3  16       20.09       21.56      5.16 o 
   5   3  16        0.27        2.58      6.79 o 
   6   3  16        4.90       17.51      5.49 o 
  -7   4  16        6.78       13.05      7.50 o 
  -6   4  16      104.36      112.08     24.04 o 
  -5   4  16       76.51       83.85     13.05 o 
  -4   4  16       90.89       88.99      9.03 o 
  -3   4  16        0.19       -1.42      6.00 o 
  -2   4  16      167.11      146.02     12.84 o 
   0   4  16      216.16      211.87      8.96 o 
   1   4  16        3.23        5.63      2.85 o 
   2   4  16       36.93       32.34      5.32 o 
   3   4  16        2.69       -0.66      7.82 o 
   4   4  16        0.47        2.31      3.29 o 
   5   4  16        1.74       13.85      5.75 o 
  -6   5  16        0.01       -3.23     10.74 o 
  -5   5  16        5.00       -0.41     10.79 o 
  -4   5  16      239.88      255.77     18.05 o 
  -3   5  16      206.37      183.28     34.67 o 
  -2   5  16      234.00      250.16     25.56 o 
  -1   5  16      112.33       92.32     10.57 o 
   0   5  16       18.81       24.97      3.54 o 
   1   5  16      103.44       87.44     12.10 o 
   2   5  16      125.61      120.65     14.34 o 
   3   5  16        5.95        1.31      4.06 o 
   4   5  16       74.02       78.34     17.49 o 
   5   5  16       32.72       29.35      6.80 o 
  -6   6  16       21.93       17.88      6.67 o 
  -5   6  16       43.81       43.70      8.78 o 
  -4   6  16        3.48       -4.43      6.07 o 
  -3   6  16      183.92      178.96     24.51 o 
  -2   6  16       22.51       19.51      5.63 o 
  -1   6  16      329.13      284.36     12.75 o 
   0   6  16        3.05        2.19      4.74 o 
   1   6  16        1.19        1.14      2.58 o 
   2   6  16        6.88        3.14      2.42 o 
   3   6  16        9.45       11.94      3.45 o 
   4   6  16       41.90       53.59      6.95 o 
   5   6  16       20.66       16.86      4.97 o 
  -6   7  16        2.46        2.98      3.35 o 
  -5   7  16        0.68        3.97      3.16 o 
  -4   7  16        3.00        6.22      3.93 o 
  -3   7  16       16.44       16.08      3.87 o 
  -2   7  16      153.54      148.07     10.62 o 
  -1   7  16        9.56        5.70      9.77 o 
   0   7  16        0.32        4.77      3.78 o 
   1   7  16        4.83       15.96      3.93 o 
   3   7  16      117.99      124.73     23.98 o 
   4   7  16       11.59       15.68      8.28 o 
  -6   8  16        7.41       17.33      8.05 o 
  -5   8  16        1.18       17.13      5.88 o 
  -4   8  16       26.97       23.07      6.64 o 
  -3   8  16        0.12        0.59      5.91 o 
  -2   8  16       22.88       21.09     10.37 o 
  -1   8  16       33.01       27.89      7.02 o 
   0   8  16        0.67        3.60      8.86 o 
   1   8  16        0.52        0.68      5.10 o 
   2   8  16        3.01        2.73      6.39 o 
   3   8  16        0.58        0.70      8.20 o 
   4   8  16        1.92       13.97      8.42 o 
  -5   9  16       11.09        7.46     13.51 o 
  -4   9  16        0.89       11.24      8.53 o 
  -3   9  16       27.90       36.49      9.73 o 
  -2   9  16       24.97       10.37      3.91 o 
  -1   9  16       27.10       31.45      7.48 o 
   0   9  16        7.93       11.39      8.30 o 
   1   9  16        8.17        7.05      3.78 o 
   2   9  16       10.21       11.37      7.96 o 
   3   9  16       14.89       28.39      7.54 o 
  -4  10  16        0.86       -3.01      5.28 o 
  -3  10  16        0.70        7.27      7.64 o 
  -2  10  16       45.91       67.02     14.86 o 
  -1  10  16        0.01        6.26      3.42 o 
   0  10  16       45.16       44.97      8.96 o 
   1  10  16       29.11       31.33      7.42 o 
   2  10  16       30.66       37.99      9.66 o 
  -3  11  16       10.52        7.84      6.31 o 
  -2  11  16       75.04       92.33      9.12 o 
  -1  11  16        2.40        4.03      7.11 o 
   0  11  16       88.41       86.30      9.06 o 
   1  11  16        5.77        7.78      8.78 o 
  -2  12  16        3.13        2.58      5.61 o 
  -1  12  16       21.42       24.42      7.00 o 
  -1 -12  17       24.17       22.02      5.07 o 
   0 -12  17      177.89      174.20     29.91 o 
   1 -12  17        0.13        6.29      4.41 o 
   2 -12  17       35.97       30.95     10.12 o 
  -3 -11  17       15.82       14.57      5.68 o 
  -2 -11  17       36.16       38.22      8.87 o 
  -1 -11  17      130.20      138.75     17.37 o 
   0 -11  17        8.27        6.82      5.27 o 
   1 -11  17       84.85       87.75     15.71 o 
   2 -11  17        6.37        9.39      4.19 o 
   3 -11  17        3.83       11.31      4.70 o 
  -3 -10  17       49.27       33.48      8.89 o 
  -2 -10  17       74.35       77.46     16.40 o 
  -1 -10  17      108.32       96.41     15.55 o 
   0 -10  17       34.20       41.79      9.03 o 
   1 -10  17       16.61       11.90     14.31 o 
   2 -10  17       58.45       61.44      9.84 o 
   3 -10  17       28.04       29.00      5.07 o 
   4 -10  17       17.61        9.95      3.79 o 
  -4  -9  17      176.72      209.40     22.37 o 
  -3  -9  17       46.34       43.33     14.01 o 
  -2  -9  17       77.55       88.97     14.57 o 
  -1  -9  17        6.92       11.92      7.41 o 
   0  -9  17       33.30       30.07     11.71 o 
   1  -9  17       11.23       16.87     11.77 o 
   2  -9  17        4.20        3.74      2.91 o 
   3  -9  17        3.21       11.75      5.14 o 
   4  -9  17        0.07       -4.45      6.45 o 
   5  -9  17        0.02        6.99      4.04 o 
  -5  -8  17       78.26       82.37      9.88 o 
  -4  -8  17       30.99       35.75      8.69 o 
  -3  -8  17      264.83      319.15     39.29 o 
  -2  -8  17       12.75        6.03      4.52 o 
  -1  -8  17       78.20       98.55     19.90 o 
   0  -8  17        2.55        3.00      5.05 o 
   1  -8  17       60.34       57.17      7.56 o 
   2  -8  17        2.01       10.96      3.06 o 
   3  -8  17       71.01       61.27     10.06 o 
   4  -8  17        1.08        8.16      3.87 o 
   5  -8  17        0.30       -0.96      3.82 o 
  -5  -7  17       71.61       77.03     11.81 o 
  -4  -7  17       72.28       94.96     16.48 o 
  -3  -7  17       20.80        8.53      5.80 o 
  -2  -7  17       23.74       18.11      5.29 o 
  -1  -7  17        0.77        7.23      6.88 o 
   0  -7  17       42.28       40.98      7.46 o 
   1  -7  17        0.02        5.32      2.91 o 
   2  -7  17        1.18        2.12      4.28 o 
   3  -7  17       22.15       15.92      2.60 o 
   4  -7  17        4.52       16.09      5.17 o 
   5  -7  17      108.99       93.09     15.41 o 
  -6  -6  17        8.94        8.66      7.08 o 
  -5  -6  17       47.05       61.60      9.47 o 
  -4  -6  17      121.48      136.90     20.49 o 
  -3  -6  17       24.04       17.71      5.00 o 
  -2  -6  17       14.83        9.13      3.84 o 
  -1  -6  17       25.84       33.85     13.01 o 
   0  -6  17       19.99       14.73      6.53 o 
   1  -6  17       28.78       27.13      4.11 o 
   2  -6  17        5.89       22.82      5.06 o 
   3  -6  17       44.07       33.05      9.34 o 
   4  -6  17       41.55       39.50      9.26 o 
   5  -6  17        1.24       13.15      4.85 o 
   6  -6  17       36.74       26.97      7.45 o 
  -6  -5  17        2.21        7.90      4.39 o 
  -5  -5  17       13.59        1.45      4.78 o 
  -4  -5  17        1.51        5.61      6.59 o 
  -3  -5  17      142.12      148.29     26.59 o 
  -2  -5  17      135.57      103.71     15.68 o 
  -1  -5  17      682.08      765.34     18.38 o 
   0  -5  17      152.41      151.07      4.21 o 
   1  -5  17      108.70      100.71      8.77 o 
   2  -5  17       48.82       33.96      9.04 o 
   3  -5  17       29.92       30.73      6.46 o 
   4  -5  17       34.45       38.29      7.00 o 
   5  -5  17        3.06       -2.97     11.65 o 
   6  -5  17        8.57       14.71      5.07 o 
  -6  -4  17        0.06        7.83      5.40 o 
  -5  -4  17        6.77       22.68     16.51 o 
  -4  -4  17        0.20        2.24      3.97 o 
  -3  -4  17       26.04       15.91     14.01 o 
  -2  -4  17       61.71       76.83     12.22 o 
  -1  -4  17        5.12       15.56      4.68 o 
   0  -4  17       24.23       25.10      4.23 o 
   1  -4  17        3.43        1.22      2.23 o 
   2  -4  17        2.44        3.79      3.03 o 
   3  -4  17       28.30       33.24      5.46 o 
   4  -4  17       95.39      110.27     13.60 o 
   5  -4  17        4.10       10.15      5.97 o 
   6  -4  17       94.05       87.72     18.73 o 
  -6  -3  17        9.48       13.74      6.97 o 
  -5  -3  17        0.03        3.51      8.79 o 
  -4  -3  17      238.11      221.69     22.52 o 
  -3  -3  17       34.56       29.68      7.08 o 
  -2  -3  17       37.64       29.46      6.21 o 
  -1  -3  17      437.44      441.60     16.30 o 
   0  -3  17      440.86      467.60     26.21 o 
   1  -3  17      325.99      324.32     20.15 o 
   2  -3  17       39.83       43.70      5.19 o 
   3  -3  17       36.05       38.59      9.68 o 
   4  -3  17       77.28       67.55     10.99 o 
   5  -3  17       13.69       10.89      7.85 o 
   6  -3  17        0.01       -7.96      7.96 o 
  -6  -2  17       15.77       16.98      7.25 o 
  -5  -2  17       24.48       18.85      6.56 o 
  -4  -2  17      161.60      163.95     21.24 o 
  -3  -2  17      232.63      215.82     13.16 o 
  -2  -2  17        4.91        2.72      4.90 o 
  -1  -2  17        1.91        1.13      2.26 o 
   0  -2  17      269.38      253.10     12.48 o 
   1  -2  17      205.82      204.08      4.66 o 
   2  -2  17       35.93       28.70      4.59 o 
   3  -2  17        4.38        9.87      6.31 o 
   4  -2  17      206.83      182.58     27.54 o 
   5  -2  17      140.46      151.13     23.46 o 
   6  -2  17        0.60        4.83     12.91 o 
  -7  -1  17        3.89        7.14      4.94 o 
  -6  -1  17        0.98        3.00      5.35 o 
  -5  -1  17        1.86        6.03      5.22 o 
  -4  -1  17        0.69        0.17      5.90 o 
  -3  -1  17      443.90      455.68    137.09 o 
  -2  -1  17       95.41      121.32     16.96 o 
  -1  -1  17      604.60      574.83     17.82 o 
   0  -1  17       41.78       44.87      4.94 o 
   1  -1  17        2.97        4.90      2.39 o 
   2  -1  17       13.67       12.56      4.27 o 
   3  -1  17       60.94       85.38     13.93 o 
   4  -1  17      114.72      113.14     14.10 o 
   5  -1  17        0.28        3.65      9.45 o 
   6  -1  17        0.08        9.62      7.01 o 
  -7   0  17        0.93        9.07      3.95 o 
  -6   0  17        1.03       19.58      4.93 o 
  -5   0  17       62.46       50.48      7.88 o 
  -4   0  17       12.68       18.68      5.95 o 
  -3   0  17      135.29      129.43     18.11 o 
  -2   0  17       79.70       78.28      8.87 o 
  -1   0  17      184.75      195.97      7.74 o 
   0   0  17       51.28       59.36      6.80 o 
   1   0  17        1.74       -1.09      2.36 o 
   2   0  17       27.67       34.21      3.79 o 
   3   0  17      120.48       92.38     13.42 o 
   4   0  17       39.99       20.24      9.19 o 
   5   0  17       29.71       40.78      8.54 o 
   6   0  17       58.55       54.37     11.32 o 
  -7   1  17        0.79        1.93      4.95 o 
  -6   1  17       41.96       29.74      6.61 o 
  -5   1  17        9.88        7.98      4.48 o 
  -4   1  17       17.16       23.52      5.95 o 
  -3   1  17      432.20      416.49     16.41 o 
  -2   1  17        4.80        9.95      3.23 o 
  -1   1  17        0.14       -4.33      4.33 o 
   0   1  17       42.69       39.62      4.58 o 
   1   1  17       37.34       52.99      9.85 o 
   2   1  17        1.82        4.44      3.30 o 
   3   1  17      264.59      279.86     18.52 o 
   4   1  17        0.02        5.67      3.89 o 
   5   1  17       28.80       29.74     10.35 o 
   6   1  17       16.31       22.37      6.34 o 
  -7   2  17       95.35       64.20     13.25 o 
  -6   2  17       25.26       27.13     10.32 o 
  -5   2  17       22.92       14.88      5.75 o 
  -4   2  17        9.73        7.67      3.21 o 
  -3   2  17      166.84      169.72     12.86 o 
  -2   2  17      232.29      214.33     13.73 o 
  -1   2  17       11.76       16.18      5.56 o 
   0   2  17      354.13      358.11     17.06 o 
   1   2  17       17.71       22.59      4.53 o 
   2   2  17      619.80      647.96     15.07 o 
   3   2  17        5.02        1.29      3.72 o 
   4   2  17      290.51      278.07     16.85 o 
   5   2  17       11.68        4.75      3.61 o 
   6   2  17       27.61       38.43     12.75 o 
  -7   3  17       39.96       49.53     23.39 o 
  -6   3  17       16.85       10.89      9.28 o 
  -5   3  17      105.79      110.70     11.82 o 
  -4   3  17      313.81      306.92     13.56 o 
  -3   3  17        0.64       -1.22      2.99 o 
  -2   3  17      545.47      574.76     28.33 o 
  -1   3  17       29.70       25.97      4.98 o 
   0   3  17      113.69      125.66      8.47 o 
   1   3  17      108.84      102.31      5.15 o 
   2   3  17      589.75      602.32     23.14 o 
   3   3  17       42.48       38.01      7.26 o 
   4   3  17       39.93       33.78      5.77 o 
   5   3  17        1.22        1.36      3.84 o 
  -6   4  17      136.45      129.14     17.54 o 
  -5   4  17      112.37      144.41     14.17 o 
  -4   4  17       98.63       82.91     15.78 o 
  -3   4  17        1.84        3.05      4.68 o 
  -2   4  17      712.87      704.00     12.50 o 
  -1   4  17     1183.31     1254.95     20.34 o 
   0   4  17      123.68      108.37      8.53 o 
   1   4  17      178.85      211.11     15.30 o 
   2   4  17       26.29       29.77      5.21 o 
   3   4  17      149.21      161.52     31.84 o 
   4   4  17       23.87       22.46      7.88 o 
   5   4  17       26.09       33.98      6.39 o 
  -6   5  17       53.02       29.27     10.66 o 
  -5   5  17      106.96      105.45     16.47 o 
  -4   5  17        0.65        5.13      3.77 o 
  -3   5  17       86.11       84.21     11.86 o 
  -2   5  17        4.63        0.68      7.55 o 
  -1   5  17       35.08       38.77     11.95 o 
   0   5  17       44.61       51.93      5.37 o 
   1   5  17      120.02      138.57     12.55 o 
   2   5  17       91.53       85.42     11.76 o 
   3   5  17        1.87        7.91      3.65 o 
   4   5  17       57.10       60.77     12.23 o 
   5   5  17        0.97        0.82      4.54 o 
  -6   6  17       53.33       25.56     17.04 o 
  -5   6  17        3.44        4.60      5.54 o 
  -4   6  17        0.33        6.37      3.74 o 
  -3   6  17       29.70       35.95      5.99 o 
  -2   6  17      495.17      546.61     25.76 o 
  -1   6  17       26.66       29.06      5.30 o 
   0   6  17      528.64      619.50     19.18 o 
   1   6  17       27.10       31.95      5.02 o 
   2   6  17       67.63      103.79     22.85 o 
   3   6  17        0.05       -1.89      3.67 o 
   4   6  17       49.54       60.07     15.90 o 
  -6   7  17       43.96       47.19     17.32 o 
  -5   7  17       16.37       12.44      5.12 o 
  -4   7  17       78.51       80.65     13.97 o 
  -3   7  17      167.11      195.96     28.66 o 
  -2   7  17      128.24      142.74     20.34 o 
  -1   7  17      199.49      223.02     20.44 o 
   0   7  17       33.19       36.29      6.24 o 
   1   7  17       19.53       27.18      7.90 o 
   2   7  17      139.79      142.43     19.69 o 
   3   7  17        1.37       -5.39      9.02 o 
   4   7  17        6.37        2.10      5.03 o 
  -5   8  17       57.53       37.70      8.31 o 
  -4   8  17       25.33       32.84      8.23 o 
  -3   8  17       41.30       57.47      8.80 o 
  -2   8  17      153.24      126.23     20.11 o 
  -1   8  17      138.86      156.05     17.01 o 
   0   8  17        3.63        7.28      5.61 o 
   1   8  17       31.68       32.85      5.16 o 
   2   8  17        1.47        4.23      4.87 o 
   3   8  17        2.04       12.57      4.71 o 
   4   8  17       13.36       15.60      7.62 o 
  -5   9  17       40.28       45.32     10.10 o 
  -4   9  17       13.79       15.38      9.77 o 
  -3   9  17        2.58        6.43      2.93 o 
  -2   9  17        6.63        6.46      6.43 o 
  -1   9  17       27.83       26.64      6.28 o 
   0   9  17        1.73        4.30      3.90 o 
   1   9  17        2.40       -3.06      4.80 o 
   2   9  17       71.17       93.23     13.65 o 
   3   9  17       13.29       25.04     10.02 o 
  -4  10  17        6.41       11.31      4.37 o 
  -3  10  17       85.71       79.16     15.87 o 
  -2  10  17        0.33        7.09      4.99 o 
  -1  10  17        8.37       14.03      6.14 o 
   0  10  17       16.10       25.26      6.83 o 
   1  10  17       97.71      114.28     29.75 o 
   2  10  17        0.19        4.11      6.21 o 
  -3  11  17       42.16       48.03     11.12 o 
  -2  11  17        1.03       13.11      7.12 o 
  -1  11  17        5.10        9.78      4.96 o 
   0  11  17        2.88        7.01      7.27 o 
   1  11  17        1.11        8.46     11.15 o 
  -1 -12  18        7.24        9.87      4.43 o 
   0 -12  18        0.00        6.63      4.77 o 
   1 -12  18        4.00        5.50      4.13 o 
  -2 -11  18       36.34       40.68     13.54 o 
  -1 -11  18       19.87       19.13      8.46 o 
   0 -11  18       82.95       81.87     22.48 o 
   1 -11  18        0.26        0.34      4.02 o 
   2 -11  18        0.92        8.53      3.28 o 
   3 -11  18        0.88       15.70      6.39 o 
  -3 -10  18       51.62       46.86      9.66 o 
  -2 -10  18        5.03        5.14      4.03 o 
  -1 -10  18      112.26      108.27     18.70 o 
   0 -10  18       73.48       81.04     12.15 o 
   1 -10  18      146.22      151.89     25.49 o 
   2 -10  18        2.47        2.62      4.59 o 
   3 -10  18       43.70       34.58     16.48 o 
   4 -10  18       22.65       34.18      8.46 o 
  -4  -9  18       42.49       52.21     13.88 o 
  -3  -9  18      166.21      159.50     30.31 o 
  -2  -9  18       12.96       28.33      5.62 o 
  -1  -9  18      139.52      147.86     28.35 o 
   0  -9  18        3.20        4.73     10.91 o 
   1  -9  18      105.91      121.65     11.21 o 
   2  -9  18       44.20       59.03     19.05 o 
   3  -9  18        8.07       10.66      6.21 o 
   4  -9  18        0.09        3.70      5.90 o 
  -4  -8  18       22.33       20.56      6.85 o 
  -3  -8  18        4.72       -1.69      7.28 o 
  -2  -8  18       73.66       76.03     13.55 o 
  -1  -8  18       11.32       12.75      5.43 o 
   0  -8  18      339.15      370.90     17.95 o 
   1  -8  18       39.74       35.52      6.33 o 
   2  -8  18      171.84      202.57     41.97 o 
   3  -8  18       59.39       63.50     11.50 o 
   4  -8  18      219.16      243.24     21.22 o 
   5  -8  18        0.13       13.69      4.40 o 
  -5  -7  18        0.12        5.36      6.46 o 
  -4  -7  18        2.87       -1.20      4.00 o 
  -3  -7  18      132.92      127.26     19.35 o 
  -2  -7  18       11.73        6.75      4.87 o 
  -1  -7  18      274.85      287.27     23.96 o 
   0  -7  18       60.30       50.28     17.31 o 
   1  -7  18      346.00      397.26     27.03 o 
   2  -7  18        4.65       14.08      4.14 o 
   3  -7  18       36.20       31.59     20.65 o 
   4  -7  18        6.61       12.90      5.78 o 
   5  -7  18       55.15       45.26     12.11 o 
  -5  -6  18      215.25      205.13     56.18 o 
  -4  -6  18       45.99       51.82      8.87 o 
  -3  -6  18      118.42      124.98     18.04 o 
  -2  -6  18        3.83        4.01      3.73 o 
  -1  -6  18       86.92       84.30     13.36 o 
   0  -6  18       36.84       52.33     11.66 o 
   1  -6  18      427.69      436.25     16.48 o 
   2  -6  18       16.52       10.42      2.64 o 
   3  -6  18       34.39       47.48      6.02 o 
   4  -6  18       53.51       68.81     10.05 o 
   5  -6  18       43.64       49.63     11.58 o 
  -6  -5  18        4.46        7.01      6.64 o 
  -5  -5  18       93.28       89.13     16.87 o 
  -4  -5  18        3.86        8.02      4.81 o 
  -3  -5  18       26.08       28.91      6.41 o 
  -2  -5  18      289.71      343.00     13.95 o 
  -1  -5  18       75.88       78.90      9.45 o 
   0  -5  18       92.43      109.08     16.92 o 
   1  -5  18        2.49        3.31      2.64 o 
   2  -5  18        0.76        3.57      2.82 o 
   3  -5  18       13.84        9.53      3.54 o 
   4  -5  18       20.30       32.33      7.26 o 
   5  -5  18      113.98      152.74     22.46 o 
  -6  -4  18       64.82       64.69     16.94 o 
  -5  -4  18       41.22       51.19     10.13 o 
  -4  -4  18      203.84      241.79     32.94 o 
  -3  -4  18      201.72      229.56     31.31 o 
  -2  -4  18      100.08      106.73     19.96 o 
  -1  -4  18      265.27      319.05     18.76 o 
   0  -4  18      268.83      270.23     13.50 o 
   1  -4  18       40.75       32.79      5.18 o 
   2  -4  18      411.92      414.09     13.72 o 
   3  -4  18        8.37       12.83      3.57 o 
   4  -4  18       44.40       36.82     10.53 o 
   5  -4  18        5.57        6.89      6.14 o 
   6  -4  18        0.26        4.98      3.76 o 
  -6  -3  18        2.97        5.02      4.02 o 
  -5  -3  18      130.40      139.16     18.82 o 
  -4  -3  18       23.00       25.98      8.65 o 
  -3  -3  18      118.19      127.75     19.30 o 
  -2  -3  18       58.27       60.31      9.86 o 
  -1  -3  18      853.72      877.57     21.05 o 
   0  -3  18       45.19       41.86      6.69 o 
   1  -3  18       44.63       55.11      6.99 o 
   2  -3  18       22.90       22.74      4.09 o 
   3  -3  18       16.81       22.97      8.31 o 
   4  -3  18      239.98      289.49     13.05 o 
   5  -3  18       45.02       42.59     14.77 o 
   6  -3  18       32.99       35.22     11.39 o 
  -6  -2  18       24.86       43.67     10.92 o 
  -5  -2  18      130.28      105.98     15.76 o 
  -4  -2  18      363.72      378.85     20.26 o 
  -3  -2  18       55.53       61.76      9.35 o 
  -2  -2  18      513.27      521.07     24.73 o 
  -1  -2  18       36.39       25.08      5.28 o 
   0  -2  18       33.64       21.44      4.04 o 
   1  -2  18      289.75      282.90     10.56 o 
   2  -2  18      190.97      169.13      5.78 o 
   3  -2  18        1.62        2.29      5.76 o 
   4  -2  18       46.60       46.17     11.03 o 
   5  -2  18        9.99       11.16      6.92 o 
   6  -2  18        0.06        7.51      5.63 o 
  -6  -1  18       53.99       65.16     11.87 o 
  -5  -1  18        0.49       -6.23      6.23 o 
  -4  -1  18      156.20      173.19     25.96 o 
  -3  -1  18       44.47       35.12     11.67 o 
  -2  -1  18      147.54      153.72     20.00 o 
  -1  -1  18      104.59       98.24      5.27 o 
   0  -1  18      598.89      654.80     19.30 o 
   1  -1  18        1.13        5.17      2.17 o 
   2  -1  18       63.09       53.33      4.28 o 
   3  -1  18        7.95       13.91      6.32 o 
   4  -1  18       24.24       20.96      5.13 o 
   5  -1  18       43.03       32.72      6.20 o 
   6  -1  18        1.17       12.90      7.55 o 
  -6   0  18        0.68        3.89      4.57 o 
  -5   0  18       56.34       62.30      9.75 o 
  -4   0  18       87.79       97.27      8.29 o 
  -3   0  18      380.16      399.94     17.30 o 
  -2   0  18       40.89       48.28      6.34 o 
  -1   0  18       40.17       38.14      7.21 o 
   0   0  18      449.74      462.12     12.23 o 
   1   0  18      124.18      116.42     11.52 o 
   2   0  18       17.28       13.02      5.02 o 
   3   0  18      629.81      585.89     25.18 o 
   4   0  18        5.21        1.21      5.53 o 
   5   0  18       11.30       15.49      4.88 o 
   6   0  18        3.40        7.08      3.70 o 
  -6   1  18       81.94       84.49     11.35 o 
  -5   1  18        5.52       13.41      3.55 o 
  -4   1  18       50.43       32.84      4.54 o 
  -3   1  18      115.61      112.73     19.30 o 
  -2   1  18      304.63      314.18     10.35 o 
  -1   1  18       84.81       87.26      6.29 o 
   0   1  18       11.50       11.92      2.63 o 
   1   1  18      153.96      151.65      6.84 o 
   2   1  18      245.74      319.85     14.80 o 
   3   1  18      156.49      154.09     23.45 o 
   4   1  18       40.43       25.17      6.46 o 
   5   1  18       11.96       10.87     11.21 o 
   6   1  18       12.79       16.16      5.06 o 
  -6   2  18      270.04      303.60     21.07 o 
  -5   2  18       82.44       60.26      9.71 o 
  -4   2  18       19.56       19.28     12.72 o 
  -3   2  18        2.42        4.77      2.46 o 
  -2   2  18       42.08       37.99      4.15 o 
  -1   2  18       14.08       11.86      2.86 o 
   0   2  18      208.20      186.97      9.91 o 
   1   2  18      227.98      200.03     18.08 o 
   2   2  18        1.00       -1.27      4.44 o 
   3   2  18        7.96       16.16      4.12 o 
   4   2  18       14.22       11.59      6.75 o 
   5   2  18        0.01        1.57      8.11 o 
  -6   3  18       78.62       66.13     24.42 o 
  -5   3  18       26.65       34.86      5.78 o 
  -4   3  18       11.15       13.60      5.84 o 
  -3   3  18      356.13      399.02     10.59 o 
  -2   3  18       72.84       63.74      8.90 o 
  -1   3  18        0.20        1.91      3.47 o 
   0   3  18      110.23      109.34      8.88 o 
   1   3  18        2.70        5.62      2.58 o 
   2   3  18       50.59       36.02      6.49 o 
   3   3  18       62.67       67.44     12.21 o 
   4   3  18        1.13       -4.82     12.03 o 
   5   3  18        4.40       10.92      4.08 o 
  -6   4  18      100.33      113.96     19.36 o 
  -5   4  18       36.50       57.07     13.97 o 
  -4   4  18       84.11       59.23      8.05 o 
  -3   4  18       11.96        6.44      2.85 o 
  -2   4  18       39.79       34.93      6.08 o 
  -1   4  18       44.06       38.22     11.26 o 
   0   4  18       50.98       57.86      6.70 o 
   1   4  18        5.17        4.28      3.64 o 
   2   4  18        5.18        8.35      6.45 o 
   3   4  18       19.32       21.08      3.65 o 
   4   4  18       80.24       72.47     11.55 o 
   5   4  18        8.23       10.55      4.31 o 
  -6   5  18       66.27       51.16     15.92 o 
  -5   5  18        1.98       20.21     10.34 o 
  -4   5  18        3.63       11.54      4.20 o 
  -3   5  18       54.46       46.83      9.18 o 
  -2   5  18       42.04       62.37     11.53 o 
  -1   5  18       62.32       48.50      8.97 o 
   0   5  18        0.35        9.73      3.27 o 
   1   5  18        3.79        4.85      3.21 o 
   2   5  18       11.65       15.59      3.63 o 
   3   5  18        0.15        6.59      4.87 o 
   4   5  18        0.01       -5.31      6.48 o 
   5   5  18        0.53        6.37      4.13 o 
  -6   6  18        0.96       24.82     11.71 o 
  -5   6  18       16.10       14.42      5.26 o 
  -4   6  18        4.70        6.50      8.77 o 
  -3   6  18       49.30       49.46      6.68 o 
  -2   6  18       34.47       37.74      9.42 o 
  -1   6  18       29.17       30.84      5.55 o 
   0   6  18        1.29        7.01      4.67 o 
   1   6  18        3.56        2.55      2.88 o 
   2   6  18        1.44       -1.56      7.76 o 
   3   6  18       51.64       41.94      9.70 o 
   4   6  18       19.04       28.14     12.27 o 
  -5   7  18        8.38        2.80      3.51 o 
  -4   7  18        7.44       10.54      7.64 o 
  -3   7  18      158.86      166.35     26.12 o 
  -2   7  18        0.07        2.14      2.68 o 
  -1   7  18        0.01       -2.94      9.12 o 
   0   7  18        0.20        4.56      3.57 o 
   1   7  18       91.24       76.48     12.59 o 
   2   7  18        2.74       -1.14      8.22 o 
   3   7  18        4.80       12.59      5.39 o 
   4   7  18        0.62       -5.77      9.04 o 
  -5   8  18       10.59       22.22      6.78 o 
  -4   8  18        0.07        1.36      7.16 o 
  -3   8  18       64.22       54.20     16.95 o 
  -2   8  18      103.12      101.13     14.56 o 
  -1   8  18        0.01        3.48      4.62 o 
   0   8  18       15.32       14.13      4.46 o 
   1   8  18       32.95       35.78      9.79 o 
   2   8  18        3.85       25.86      9.54 o 
   3   8  18       13.05       18.34     12.71 o 
  -4   9  18       38.81       39.21     11.05 o 
  -3   9  18       56.32       52.20     13.10 o 
  -2   9  18        0.63        8.69     12.96 o 
  -1   9  18       47.22       44.02     10.57 o 
   0   9  18       46.32       50.04     17.36 o 
   1   9  18       70.05       74.35     21.29 o 
  -4  10  18       30.75       35.20      7.91 o 
  -3  10  18        3.20        8.49      4.96 o 
  -2  10  18       26.41       23.65      4.86 o 
  -1  10  18        8.41       20.82      6.35 o 
   0  10  18       49.84       37.58      9.73 o 
   1  10  18        4.15       11.13      5.47 o 
   2  10  18       60.25       45.77     22.67 o 
  -2  11  18        8.60       14.99      3.27 o 
  -1  11  18        0.18        6.10     13.28 o 
   0  11  18       47.38       29.55     11.37 o 
  -2 -11  19       27.83       27.59     11.71 o 
  -1 -11  19       11.30       15.37      5.80 o 
   0 -11  19        7.77       17.49      6.12 o 
   1 -11  19       44.88       72.60     15.53 o 
   2 -11  19       22.29       13.48      8.19 o 
  -3 -10  19       60.06       62.03     15.33 o 
  -2 -10  19        0.51        2.50      8.08 o 
  -1 -10  19       60.47       67.82     12.16 o 
   0 -10  19       67.84       81.82     16.50 o 
   1 -10  19       17.33       19.04      5.46 o 
   2 -10  19       18.31       26.27      6.44 o 
   3 -10  19        1.43       22.35     10.74 o 
  -4  -9  19       26.02       35.51     10.91 o 
  -3  -9  19       32.34       29.19      9.41 o 
  -2  -9  19       46.58       38.65      6.76 o 
  -1  -9  19        0.09       -4.28      5.85 o 
   0  -9  19        0.64        5.44      3.47 o 
   1  -9  19       33.74       54.21      9.62 o 
   2  -9  19       10.55        2.18      8.90 o 
   3  -9  19       10.53        8.26      3.21 o 
   4  -9  19       40.98       29.06      7.67 o 
  -4  -8  19       40.88       38.63      6.77 o 
  -3  -8  19        0.00       13.27      4.11 o 
  -2  -8  19       13.66       18.23      6.05 o 
  -1  -8  19        0.37        3.60      4.68 o 
   0  -8  19        6.27        3.77      4.15 o 
   1  -8  19        0.03        4.73      5.24 o 
   2  -8  19        4.89       11.01      4.40 o 
   3  -8  19       20.95       27.87      9.28 o 
   4  -8  19       30.45       30.58      8.47 o 
  -5  -7  19       18.12        9.14     10.79 o 
  -4  -7  19       11.86       18.36      5.67 o 
  -3  -7  19        1.45        6.17      5.14 o 
  -2  -7  19        3.55       -2.64      6.23 o 
  -1  -7  19       82.61       92.12     10.82 o 
   0  -7  19        0.36        2.69      7.57 o 
   1  -7  19        3.72        0.41      4.95 o 
   2  -7  19       20.32       27.15      4.76 o 
   3  -7  19       90.17       78.22     14.17 o 
   4  -7  19        0.07       15.97      5.09 o 
   5  -7  19       40.03       36.56      9.08 o 
  -5  -6  19       35.24       34.59      8.26 o 
  -4  -6  19       66.89       58.66     10.82 o 
  -3  -6  19       10.17       25.29      6.80 o 
  -2  -6  19        3.16        0.56      3.10 o 
  -1  -6  19        8.15        7.89      3.94 o 
   0  -6  19      333.52      357.53     18.60 o 
   1  -6  19      209.02      183.44      9.44 o 
   2  -6  19        7.31        6.57      2.55 o 
   3  -6  19        0.76        8.09      4.83 o 
   4  -6  19       72.82       69.81     12.08 o 
   5  -6  19        0.22        4.22      6.79 o 
  -5  -5  19        3.02       11.59      5.82 o 
  -4  -5  19       23.75       36.75     13.30 o 
  -3  -5  19        0.07       11.73      6.08 o 
  -2  -5  19        0.02        7.57      4.23 o 
  -1  -5  19      103.29      116.97     27.09 o 
   0  -5  19       36.98       40.84      7.68 o 
   1  -5  19        5.38        3.07      5.12 o 
   2  -5  19       96.22       97.45      6.06 o 
   3  -5  19       29.34       30.13      8.99 o 
   4  -5  19        1.36       -2.81      5.86 o 
   5  -5  19       32.79       35.51     20.26 o 
  -6  -4  19       13.43        8.83      6.16 o 
  -5  -4  19       11.51       14.88     13.33 o 
  -4  -4  19        1.90        7.64      8.62 o 
  -3  -4  19       24.00       30.92      6.46 o 
  -2  -4  19      147.88      127.65      9.54 o 
  -1  -4  19      111.38      113.02     16.75 o 
   0  -4  19      413.49      423.31     18.57 o 
   1  -4  19      584.97      584.94     28.77 o 
   2  -4  19       69.65       74.66      9.64 o 
   3  -4  19       25.50       22.23      4.41 o 
   4  -4  19       51.52       64.55     14.53 o 
   5  -4  19      116.80       87.51     18.21 o 
  -6  -3  19       31.24       24.98      7.88 o 
  -5  -3  19       10.96       10.23      4.80 o 
  -4  -3  19       15.45       21.70      6.12 o 
  -3  -3  19       73.24       63.61     20.20 o 
  -2  -3  19      437.37      423.19     31.67 o 
  -1  -3  19      266.15      264.72     14.09 o 
   0  -3  19       99.35       96.68     14.80 o 
   1  -3  19      148.57      169.47     11.98 o 
   2  -3  19      560.55      566.04     14.23 o 
   3  -3  19       17.01       12.26      3.86 o 
   4  -3  19      105.49      103.07     12.87 o 
   5  -3  19       12.84       34.22      9.60 o 
  -6  -2  19        8.47       13.83      5.69 o 
  -5  -2  19       66.88       70.93     12.59 o 
  -4  -2  19        2.13        8.19      4.98 o 
  -3  -2  19        3.06       -0.90      5.49 o 
  -2  -2  19       22.64       20.44      6.48 o 
  -1  -2  19      221.79      211.21      8.85 o 
   0  -2  19      701.78      719.36     21.86 o 
   1  -2  19      270.98      258.14     10.69 o 
   2  -2  19       70.73       66.26      8.48 o 
   3  -2  19        6.25        3.19      6.17 o 
   4  -2  19      111.80       96.07     12.81 o 
   5  -2  19       70.54       82.88     14.95 o 
  -6  -1  19        1.10        0.95      4.14 o 
  -5  -1  19       21.20       23.32      9.72 o 
  -4  -1  19        0.14        1.87      3.91 o 
  -3  -1  19      134.87      137.97     22.72 o 
  -2  -1  19       28.50       24.96      6.17 o 
  -1  -1  19        9.09       14.48      4.77 o 
   0  -1  19       49.36       46.87      5.56 o 
   1  -1  19      439.19      445.13     17.57 o 
   2  -1  19       17.18       19.71      3.91 o 
   3  -1  19        0.36        9.38      4.50 o 
   4  -1  19        0.61        5.47     15.12 o 
   5  -1  19       15.30       13.14      5.10 o 
  -6   0  19       17.54        5.38      4.04 o 
  -5   0  19       13.21        4.14      4.71 o 
  -4   0  19       44.37       39.96     11.48 o 
  -3   0  19      301.11      291.10     11.13 o 
  -2   0  19      700.90      721.83     27.86 o 
  -1   0  19      267.95      244.68     11.47 o 
   0   0  19      292.02      305.30     18.65 o 
   1   0  19       82.39       71.89     10.54 o 
   2   0  19      903.29     1020.14     39.75 o 
   3   0  19        3.12        1.69      3.15 o 
   4   0  19       18.52       11.90      7.84 o 
   5   0  19        5.97        4.75      5.03 o 
  -6   1  19       21.07       16.86      4.00 o 
  -5   1  19       56.94       43.00      8.05 o 
  -4   1  19       26.24       30.90      5.24 o 
  -3   1  19      141.76      139.34     20.99 o 
  -2   1  19      189.31      198.41      6.63 o 
  -1   1  19     1588.27     1618.55     30.79 o 
   0   1  19      102.63      115.70      7.76 o 
   1   1  19      201.19      214.62      9.37 o 
   2   1  19      102.13      102.21     14.53 o 
   3   1  19      302.97      311.35     21.41 o 
   4   1  19        0.96        0.80      4.43 o 
   5   1  19       14.14       13.86      6.91 o 
  -6   2  19       11.94        7.39      5.36 o 
  -5   2  19      136.48      121.10     20.75 o 
  -4   2  19        0.42       -2.09      3.41 o 
  -3   2  19       77.27       85.61     19.94 o 
  -2   2  19       96.64      112.17      4.07 o 
  -1   2  19      711.01      756.27     23.44 o 
   0   2  19      565.33      569.24     10.84 o 
   1   2  19      613.77      714.76     24.23 o 
   2   2  19      326.11      296.84     18.96 o 
   3   2  19      282.91      295.24     17.12 o 
   4   2  19       91.26       68.43     13.90 o 
   5   2  19       14.78        8.48      6.73 o 
  -6   3  19       29.50       38.91     11.91 o 
  -5   3  19        0.04       -6.21      9.48 o 
  -4   3  19       38.75       37.99      5.43 o 
  -3   3  19        4.16        5.83      2.18 o 
  -2   3  19      132.73      132.49      5.26 o 
  -1   3  19      101.47      107.67      7.70 o 
   0   3  19      119.50      142.62     10.32 o 
   1   3  19       54.80       57.46      5.37 o 
   2   3  19      297.70      335.49     17.93 o 
   3   3  19       11.54       12.84      4.38 o 
   4   3  19       19.03       15.24      4.42 o 
   5   3  19        9.42        7.83      4.95 o 
  -6   4  19       49.45       36.04     11.11 o 
  -5   4  19        3.09       20.55     11.59 o 
  -4   4  19        7.41       21.63     10.34 o 
  -3   4  19      109.09      108.03     10.63 o 
  -2   4  19       75.08       83.62     13.81 o 
  -1   4  19      205.61      221.90     10.12 o 
   0   4  19      170.42      183.15     11.91 o 
   1   4  19       10.37       12.69      2.75 o 
   2   4  19      104.95      103.80      8.22 o 
   3   4  19        6.71        9.66      4.16 o 
   4   4  19        0.47       15.67      6.35 o 
   5   4  19        7.88       11.12      5.25 o 
  -6   5  19        2.09       22.29     10.40 o 
  -5   5  19        0.07        2.91      9.64 o 
  -4   5  19       21.49       17.63      5.70 o 
  -3   5  19        8.72       15.44      4.84 o 
  -2   5  19       86.62       80.07     13.84 o 
  -1   5  19        1.72        2.78      3.92 o 
   0   5  19       87.44       78.54      6.63 o 
   1   5  19       35.08       40.57      6.71 o 
   2   5  19        3.29        3.04      3.30 o 
   3   5  19        0.04        6.86      3.49 o 
   4   5  19      114.62      131.86     12.83 o 
  -6   6  19        0.02       -5.35      9.56 o 
  -5   6  19       33.39       41.68     19.18 o 
  -4   6  19       98.05      118.94     16.66 o 
  -3   6  19       10.31        5.29      3.90 o 
  -2   6  19       98.27       82.80     10.21 o 
  -1   6  19       60.30       57.50     10.71 o 
   0   6  19      225.36      212.63     28.14 o 
   1   6  19        2.90        2.53      4.53 o 
   2   6  19       11.29       14.45      8.02 o 
   3   6  19       10.01        7.28      6.66 o 
   4   6  19        0.11       -6.90      8.62 o 
  -5   7  19        5.04       -3.79      7.08 o 
  -4   7  19        0.26        3.68      6.22 o 
  -3   7  19        0.17        4.22      5.87 o 
  -2   7  19      111.70      110.79     11.68 o 
  -1   7  19       33.97       20.93      6.24 o 
   0   7  19       32.13       13.92      5.41 o 
   1   7  19       21.12       15.11      8.08 o 
   2   7  19        2.96       11.29      9.84 o 
   3   7  19        0.14        2.12      4.43 o 
  -5   8  19       51.74       75.05     12.37 o 
  -4   8  19        0.17        4.63      6.61 o 
  -3   8  19       32.34       34.28      8.23 o 
  -2   8  19        0.50        9.04      4.39 o 
  -1   8  19       23.02        1.26      6.55 o 
   0   8  19        5.71       12.14      5.90 o 
   1   8  19       16.63       24.52      6.70 o 
   2   8  19        4.70       10.97     12.97 o 
   3   8  19        5.44       15.60     12.91 o 
  -4   9  19       81.98       54.73     11.36 o 
  -3   9  19        3.90       10.32      3.01 o 
  -2   9  19        0.10        2.15      4.42 o 
  -1   9  19        1.73       12.85      3.84 o 
   0   9  19        4.63       -0.35      8.92 o 
   1   9  19      106.30      134.75     31.63 o 
   2   9  19        0.90       -5.63      8.14 o 
  -3  10  19        9.51       18.95      6.53 o 
  -2  10  19        0.71        4.99      8.37 o 
  -1  10  19        3.25        8.64     11.42 o 
   0  10  19        0.15        3.11      6.12 o 
   1  10  19        0.05        8.18      5.53 o 
  -1 -11  20       34.41       37.75      7.76 o 
   0 -11  20       73.85       76.30     22.03 o 
   1 -11  20       76.47       81.06     20.62 o 
   2 -11  20       80.35       64.52     14.16 o 
  -2 -10  20       77.21       77.73     15.02 o 
  -1 -10  20      109.39      111.43     19.79 o 
   0 -10  20      208.29      205.18     47.19 o 
   1 -10  20       21.69       19.73      6.87 o 
   2 -10  20       41.09       54.50     12.15 o 
   3 -10  20       43.33       57.87      9.82 o 
  -3  -9  20        0.25        8.16      6.64 o 
  -2  -9  20       46.01       44.88      9.88 o 
  -1  -9  20       26.14       19.70      5.42 o 
   0  -9  20        3.28        7.01      4.26 o 
   1  -9  20      121.88      152.40     23.10 o 
   2  -9  20        0.00        3.30      5.15 o 
   3  -9  20       29.96       28.43      8.94 o 
  -4  -8  20       67.46       52.14     11.14 o 
  -3  -8  20        0.60       12.05      5.93 o 
  -2  -8  20       81.94       93.83     13.45 o 
  -1  -8  20        0.01        5.50      5.25 o 
   0  -8  20      129.83      112.60     18.62 o 
   1  -8  20        0.34        2.92      4.88 o 
   2  -8  20      161.96      202.20     35.67 o 
   3  -8  20       12.41       13.33      9.74 o 
   4  -8  20       51.23       58.47      9.94 o 
  -4  -7  20        0.32        7.88      4.70 o 
  -3  -7  20       99.82       94.42     15.33 o 
  -2  -7  20       41.59       51.93     14.73 o 
  -1  -7  20      159.10      162.28     14.56 o 
   0  -7  20       53.51       61.82     14.03 o 
   1  -7  20      206.42      243.06     24.33 o 
   2  -7  20        4.14        7.02      4.34 o 
   3  -7  20        6.09        0.11      4.53 o 
   4  -7  20        0.14        2.36      4.14 o 
  -5  -6  20      117.08      143.46     17.51 o 
  -4  -6  20       32.68       42.85      8.44 o 
  -3  -6  20       61.98       73.20     17.69 o 
  -2  -6  20        0.40        6.75     18.46 o 
  -1  -6  20       75.76      122.54     20.33 o 
   0  -6  20       10.23       11.59      3.84 o 
   1  -6  20       55.14       60.48      8.70 o 
   2  -6  20        0.67        2.67      3.11 o 
   3  -6  20       24.88       24.78      6.17 o 
   4  -6  20       31.65       26.00     10.94 o 
   5  -6  20        6.56       11.78      8.11 o 
  -5  -5  20       13.09       10.38      5.35 o 
  -4  -5  20        0.50       -6.96      6.97 o 
  -3  -5  20        2.89        5.94     10.70 o 
  -2  -5  20       30.65       51.54     11.89 o 
  -1  -5  20       24.12       13.80      4.01 o 
   0  -5  20      318.55      322.01     17.09 o 
   1  -5  20       98.06      122.44     30.06 o 
   2  -5  20       41.25       36.42      4.84 o 
   3  -5  20       14.36       24.81      7.60 o 
   4  -5  20       38.50       36.75      7.72 o 
   5  -5  20       36.54       39.47      7.74 o 
  -5  -4  20        4.34        7.98      8.21 o 
  -4  -4  20       56.90       52.79      9.77 o 
  -3  -4  20       47.20       55.13      8.95 o 
  -2  -4  20      135.67      142.47     19.26 o 
  -1  -4  20        2.54        4.76      4.14 o 
   0  -4  20       70.13       69.72      9.86 o 
   1  -4  20      289.50      276.69     14.79 o 
   2  -4  20        7.10        7.70     10.03 o 
   3  -4  20      102.63       99.42     14.89 o 
   4  -4  20        0.04        3.76      3.97 o 
   5  -4  20       20.86       33.94     11.88 o 
  -6  -3  20        8.06       15.51      5.89 o 
  -5  -3  20       42.62       55.81      9.13 o 
  -4  -3  20       27.32       22.56      7.83 o 
  -3  -3  20        6.35       20.06     10.64 o 
  -2  -3  20      331.39      332.33     15.11 o 
  -1  -3  20      134.77      142.15     24.09 o 
   0  -3  20      108.88      115.26     14.32 o 
   1  -3  20       80.37       62.55      8.14 o 
   2  -3  20      103.58      117.51     12.21 o 
   3  -3  20       88.84       84.32     14.10 o 
   4  -3  20       38.91       59.47     12.22 o 
   5  -3  20       18.80       28.69      7.51 o 
  -6  -2  20        2.47       14.24      4.89 o 
  -5  -2  20        0.98        5.11      3.71 o 
  -4  -2  20        7.85       15.93      5.99 o 
  -3  -2  20      162.76      175.14     23.07 o 
  -2  -2  20        1.14        5.52      4.12 o 
  -1  -2  20      147.60      153.42      7.49 o 
   0  -2  20        2.17        6.40      3.75 o 
   1  -2  20       37.41       33.64      4.63 o 
   2  -2  20       12.90       12.98      4.01 o 
   3  -2  20       85.25       90.10     18.31 o 
   4  -2  20        4.80       18.53      5.53 o 
   5  -2  20       22.56       15.58      5.46 o 
  -6  -1  20       22.03       24.37      7.25 o 
  -5  -1  20       15.99       15.85      5.04 o 
  -4  -1  20       82.45       44.78      9.24 o 
  -3  -1  20       42.15       25.97      5.50 o 
  -2  -1  20      304.56      279.63     10.95 o 
  -1  -1  20       52.40       56.69      8.94 o 
   0  -1  20      651.88      683.03     21.10 o 
   1  -1  20       59.02       49.55      5.86 o 
   2  -1  20        1.33        1.81      3.75 o 
   3  -1  20       11.75       18.57      5.77 o 
   4  -1  20        4.84       12.44      5.23 o 
   5  -1  20       61.48       45.04     10.93 o 
  -6   0  20        3.00       -1.89      7.21 o 
  -5   0  20        0.77        2.78      3.78 o 
  -4   0  20       37.49       31.60      6.40 o 
  -3   0  20       22.04       27.73      5.09 o 
  -2   0  20        1.72       -5.88      6.14 o 
  -1   0  20      130.89      118.41     16.59 o 
   0   0  20      273.18      261.22     11.07 o 
   1   0  20      150.30      177.17      7.63 o 
   2   0  20       15.90       11.77      5.96 o 
   3   0  20       65.51       69.45     10.70 o 
   4   0  20      181.95      128.20      9.60 o 
   5   0  20       20.13       18.28      7.07 o 
  -6   1  20        1.46        7.32      5.65 o 
  -5   1  20       40.00       41.48      8.11 o 
  -4   1  20       53.76       33.26      6.46 o 
  -3   1  20       34.41       26.82      6.40 o 
  -2   1  20        7.39        8.76      4.34 o 
  -1   1  20     1028.46     1065.64     32.96 o 
   0   1  20      139.99      154.72      7.59 o 
   1   1  20       53.15       53.17      6.49 o 
   2   1  20        8.82       -2.70      4.07 o 
   3   1  20      332.09      338.23     17.92 o 
   4   1  20       85.78       77.92     13.33 o 
   5   1  20       10.30       12.37      5.83 o 
  -6   2  20        0.58        3.57      7.64 o 
  -5   2  20       54.18       54.45     14.70 o 
  -4   2  20        0.90        6.45      3.27 o 
  -3   2  20      114.93      117.94     27.95 o 
  -2   2  20       34.96       33.77      6.67 o 
  -1   2  20        0.17       -0.23      3.89 o 
   0   2  20      324.37      343.02     99.83 o 
   1   2  20        9.57       12.22      3.69 o 
   2   2  20       41.10       38.88      8.32 o 
   3   2  20       69.89       57.73      7.33 o 
   4   2  20       12.05       12.55      4.08 o 
   5   2  20        0.06        8.37      3.80 o 
  -6   3  20        0.55        9.30      6.64 o 
  -5   3  20       35.02       22.03      8.36 o 
  -4   3  20       10.46       13.93     12.45 o 
  -3   3  20       59.05       51.77      9.57 o 
  -2   3  20        9.93        5.51      2.74 o 
  -1   3  20       61.84       67.90      6.29 o 
   0   3  20       88.29       85.30     11.06 o 
   1   3  20       71.23      106.17      8.31 o 
   2   3  20       22.16       24.63      4.07 o 
   3   3  20      128.16      132.01     17.62 o 
   4   3  20       21.45       15.54      6.84 o 
   5   3  20        5.91        8.19      4.25 o 
  -6   4  20       12.33       14.29      9.58 o 
  -5   4  20        0.01        6.25      4.87 o 
  -4   4  20       13.26       16.08      7.96 o 
  -3   4  20       94.81       99.32     21.60 o 
  -2   4  20      332.50      345.45     21.17 o 
  -1   4  20       93.88       84.78     10.59 o 
   0   4  20      542.92      540.96     17.82 o 
   1   4  20       67.94       78.44     14.13 o 
   2   4  20      163.29      225.79     22.04 o 
   3   4  20       19.62       25.04      5.65 o 
   4   4  20       32.16       32.50      8.91 o 
  -6   5  20        2.60       12.15      6.23 o 
  -5   5  20       67.27      100.47     27.78 o 
  -4   5  20      133.83      123.99     27.36 o 
  -3   5  20        7.01        9.94      5.15 o 
  -2   5  20       88.54       84.81      9.52 o 
  -1   5  20        1.58        4.16      3.88 o 
   0   5  20       25.98       30.11      5.08 o 
   1   5  20       28.63       39.33      7.88 o 
   2   5  20      103.93      104.44     18.00 o 
   3   5  20       10.85       12.07      3.28 o 
   4   5  20        0.46        4.60      4.95 o 
  -5   6  20       25.86       16.74      7.10 o 
  -4   6  20        9.86        0.58     10.00 o 
  -3   6  20       12.65       10.30      5.14 o 
  -2   6  20       33.43       36.90      6.86 o 
  -1   6  20      181.87      149.79     22.40 o 
   0   6  20       19.39       12.15      3.31 o 
   1   6  20       70.79       71.36     65.47 o 
   2   6  20        0.60        2.59      4.23 o 
   3   6  20       70.80       57.53     14.73 o 
   4   6  20       11.66       14.81      6.56 o 
  -5   7  20       83.18       72.75     21.65 o 
  -4   7  20       11.71        2.84      5.54 o 
  -3   7  20       78.21       77.95     11.71 o 
  -2   7  20       11.08       16.52      4.88 o 
  -1   7  20        2.49        8.26      4.50 o 
   0   7  20       29.04       28.56      6.67 o 
   1   7  20       34.76       40.89      9.42 o 
   2   7  20        3.61        2.35      7.54 o 
   3   7  20        0.01        2.35      8.06 o 
  -4   8  20       60.00       50.90      7.12 o 
  -3   8  20        3.45       10.73      5.22 o 
  -2   8  20       99.57      101.34     13.52 o 
  -1   8  20        3.13        5.28      3.99 o 
   0   8  20       71.39       74.19     12.05 o 
   1   8  20        4.87       24.34      9.64 o 
   2   8  20       81.06       76.56     24.46 o 
  -4   9  20       86.58       87.00     27.02 o 
  -3   9  20       41.31       40.36      7.54 o 
  -2   9  20        8.63        9.63      5.47 o 
  -1   9  20       70.78       63.41     15.65 o 
   0   9  20        1.50       -2.80      9.77 o 
   1   9  20        1.65        9.80      6.47 o 
   2   9  20        2.94        5.73      5.87 o 
  -2  10  20       45.44       28.41      7.40 o 
  -1  10  20        0.16        4.44      4.35 o 
   0  10  20       34.00       33.96     16.60 o 
   0 -11  21        6.76        3.73      7.94 o 
  -2 -10  21       70.72       75.63     13.66 o 
  -1 -10  21        9.92        8.38      5.15 o 
   0 -10  21       25.71       25.26     13.11 o 
   1 -10  21       60.67       41.20      9.63 o 
   2 -10  21        5.74       19.34     12.65 o 
  -3  -9  21       22.09       30.52      7.51 o 
  -2  -9  21       91.02      112.58     16.01 o 
  -1  -9  21        9.17       15.70      4.98 o 
   0  -9  21      213.65      256.39     29.82 o 
   1  -9  21       35.02       36.60      6.66 o 
   2  -9  21        6.91       19.48      7.56 o 
   3  -9  21       27.03       33.78     12.09 o 
  -4  -8  21       58.11       61.94     19.63 o 
  -3  -8  21       26.08       40.97     10.76 o 
  -2  -8  21        0.41        9.53      3.56 o 
  -1  -8  21      129.00      133.08     20.57 o 
   0  -8  21        9.47        5.06      5.07 o 
   1  -8  21      153.40      158.60     24.26 o 
   2  -8  21        0.47       14.29      4.69 o 
   3  -8  21       51.38       52.44     25.42 o 
   4  -8  21       18.40       16.60      5.95 o 
  -4  -7  21       20.76       19.19      5.49 o 
  -3  -7  21       46.33       33.94      7.85 o 
  -2  -7  21       10.71        8.02      4.62 o 
  -1  -7  21       75.08       92.76      9.90 o 
   0  -7  21      117.73      121.98     17.88 o 
   1  -7  21       77.25       80.10     12.80 o 
   2  -7  21       48.30       61.16     16.88 o 
   3  -7  21      143.39      100.95     31.17 o 
   4  -7  21        1.38        7.96      6.90 o 
  -5  -6  21       24.55       25.43      9.32 o 
  -4  -6  21      198.37      223.32     32.81 o 
  -3  -6  21        4.46        7.79      9.67 o 
  -2  -6  21       50.79       59.14     11.65 o 
  -1  -6  21       12.62       13.55      5.70 o 
   0  -6  21      690.76      691.30     35.73 o 
   1  -6  21        0.37       12.11      3.64 o 
   2  -6  21      262.58      241.64     60.70 o 
   3  -6  21        0.42        3.48      3.97 o 
   4  -6  21      102.69       96.88     23.49 o 
  -5  -5  21        6.25        5.55      5.98 o 
  -4  -5  21       19.46       21.22      5.65 o 
  -3  -5  21       30.48       23.38      5.49 o 
  -2  -5  21        4.56        7.24      7.72 o 
  -1  -5  21      124.47      146.36     10.89 o 
   0  -5  21        4.29        4.18      3.42 o 
   1  -5  21      128.38      143.78     11.83 o 
   2  -5  21       48.78       55.51     16.04 o 
   3  -5  21       96.67      102.87     20.49 o 
   4  -5  21        2.76        9.04      5.79 o 
   5  -5  21       90.97       88.87     19.17 o 
  -5  -4  21      192.48      190.54     35.08 o 
  -4  -4  21       27.29       27.39      8.93 o 
  -3  -4  21       67.26       71.17     13.07 o 
  -2  -4  21        1.57       -1.50      5.98 o 
  -1  -4  21      139.06      153.88     24.34 o 
   0  -4  21       57.56       74.11     24.36 o 
   1  -4  21      638.42      670.00     44.60 o 
   2  -4  21        0.30        6.47      3.12 o 
   3  -4  21       49.29       42.81      8.78 o 
   4  -4  21        0.25        5.67      3.96 o 
   5  -4  21       72.84       73.93     19.00 o 
  -5  -3  21       72.76       71.49      9.64 o 
  -4  -3  21       94.20      109.48     29.55 o 
  -3  -3  21        8.89       14.45      5.89 o 
  -2  -3  21      152.66      166.46     22.01 o 
  -1  -3  21      112.73      105.70     13.77 o 
   0  -3  21      153.71      132.09     13.02 o 
   1  -3  21       48.96       42.97      7.57 o 
   2  -3  21       62.96       53.65     17.71 o 
   3  -3  21        8.23       13.81      7.56 o 
   4  -3  21        8.59       12.82      5.02 o 
   5  -3  21        6.62       14.71      7.63 o 
  -6  -2  21       39.50       48.49     10.46 o 
  -5  -2  21       53.01       45.38     10.70 o 
  -4  -2  21      114.17      107.43     18.18 o 
  -3  -2  21      263.48      283.46     18.10 o 
  -2  -2  21       75.59       76.69      9.88 o 
  -1  -2  21      219.61      231.04     38.44 o 
   0  -2  21        2.81       -4.27      4.47 o 
   1  -2  21        9.25       12.32      3.20 o 
   2  -2  21       84.94       79.73     14.65 o 
   3  -2  21       39.77       30.55      6.14 o 
   4  -2  21       94.37       83.79     16.41 o 
   5  -2  21       19.93       13.84      6.80 o 
  -6  -1  21        1.40        7.46     10.42 o 
  -5  -1  21      130.80      119.25     21.66 o 
  -4  -1  21        6.72       14.57      6.18 o 
  -3  -1  21        8.31        4.26      4.65 o 
  -2  -1  21       21.32       21.03      7.33 o 
  -1  -1  21      243.55      266.33     25.52 o 
   0  -1  21       76.46       75.83     21.01 o 
   1  -1  21       19.63       22.50      3.20 o 
   2  -1  21       23.28       24.54      4.64 o 
   3  -1  21       84.02       76.66     11.25 o 
   4  -1  21       54.10       54.15      9.40 o 
   5  -1  21       11.75        8.47      3.74 o 
  -6   0  21       20.42       11.05      7.88 o 
  -5   0  21        3.73       19.06      7.39 o 
  -4   0  21      169.75      146.84     25.99 o 
  -3   0  21        1.24       -4.44      5.37 o 
  -2   0  21      218.65      224.84     14.26 o 
  -1   0  21       18.70       26.20      6.59 o 
   0   0  21        8.37       12.81      2.97 o 
   1   0  21       28.72       28.48      4.78 o 
   2   0  21      517.94      557.80     27.53 o 
   3   0  21        0.34        4.80      3.38 o 
   4   0  21        0.01        9.08      4.95 o 
   5   0  21       33.86       22.26      9.02 o 
  -6   1  21       16.53       13.78      7.37 o 
  -5   1  21       36.35       32.46      6.96 o 
  -4   1  21       24.58       21.47      6.19 o 
  -3   1  21       16.25        8.71      4.64 o 
  -2   1  21       98.29       83.40     13.31 o 
  -1   1  21        3.90        9.43      4.54 o 
   0   1  21      173.98      215.21      9.18 o 
   1   1  21        5.33        3.97      2.89 o 
   2   1  21        0.19        7.04      3.36 o 
   3   1  21       18.52       19.80      7.44 o 
   4   1  21       11.43       11.99      4.78 o 
   5   1  21        0.02        3.53      3.63 o 
  -6   2  21        9.92        3.19      5.41 o 
  -5   2  21       67.31       73.77     17.76 o 
  -4   2  21       30.47       24.60      6.11 o 
  -3   2  21       80.97       82.44     11.68 o 
  -2   2  21        0.06        1.25      3.52 o 
  -1   2  21       75.20       60.16      9.72 o 
   0   2  21       14.58       18.34      4.79 o 
   1   2  21        1.62        1.08      4.65 o 
   2   2  21        1.84        5.02      2.77 o 
   3   2  21       64.16       45.52      8.41 o 
   4   2  21       17.42        6.54      5.78 o 
   5   2  21        2.47       -0.41      4.18 o 
  -6   3  21        4.32       16.32      5.07 o 
  -5   3  21       23.67       16.84     14.93 o 
  -4   3  21       20.26       19.22      7.46 o 
  -3   3  21       20.23       28.49      7.46 o 
  -2   3  21       10.33       11.78      3.13 o 
  -1   3  21       29.49       28.55      4.12 o 
   0   3  21       69.14       71.82      9.42 o 
   1   3  21       73.48       75.46      9.21 o 
   2   3  21      111.88      109.44     19.00 o 
   3   3  21        4.77        6.97      6.07 o 
   4   3  21       20.16       16.80     12.90 o 
  -5   4  21       14.07       19.44      9.66 o 
  -4   4  21       41.03       35.40     14.91 o 
  -3   4  21       33.10       26.68      8.12 o 
  -2   4  21       34.34       38.38      7.20 o 
  -1   4  21       75.13       62.98     12.70 o 
   0   4  21        0.04       -4.07      4.36 o 
   1   4  21        1.62        6.65      3.42 o 
   2   4  21        6.87        9.69      4.18 o 
   3   4  21       18.07       21.15      3.73 o 
   4   4  21       14.97       11.16      4.29 o 
  -5   5  21        0.28      -10.02     10.02 o 
  -4   5  21        2.59       -4.55     11.47 o 
  -3   5  21       47.71       51.94      9.46 o 
  -2   5  21        6.27        7.41      4.62 o 
  -1   5  21       45.44       39.39      9.86 o 
   0   5  21       18.83       -0.04      5.63 o 
   1   5  21       10.17       11.21      4.01 o 
   2   5  21        1.00        3.99      7.52 o 
   3   5  21        5.97       -8.22      8.22 o 
   4   5  21       20.55       17.34      3.52 o 
  -5   6  21        0.81       -0.02      4.71 o 
  -4   6  21        5.26        8.90     11.03 o 
  -3   6  21        0.49        4.23      5.37 o 
  -2   6  21        3.65        9.52      6.17 o 
  -1   6  21       17.77       16.94      3.79 o 
   0   6  21        5.19        1.20      3.44 o 
   1   6  21        5.51        7.08      5.77 o 
   2   6  21        1.08        9.70      7.82 o 
   3   6  21        0.06       -6.98      6.98 o 
  -4   7  21        1.04       -0.52      9.52 o 
  -3   7  21       11.92       15.43      5.96 o 
  -2   7  21        1.62        7.26      3.67 o 
  -1   7  21       15.29       15.06      4.79 o 
   0   7  21        1.25        4.92      2.77 o 
   2   7  21        0.21        5.99      5.29 o 
   3   7  21        4.22       15.84     10.12 o 
  -4   8  21       13.86       12.41     10.80 o 
  -3   8  21        0.15        0.17      4.60 o 
  -2   8  21        0.01        5.11      5.67 o 
  -1   8  21       15.52       19.64      4.38 o 
   0   8  21        5.53       -2.65      7.09 o 
   1   8  21        2.56        8.64      5.27 o 
   2   8  21        9.95        9.32      7.10 o 
  -3   9  21       53.64       45.50      8.63 o 
  -2   9  21       68.50       74.68     12.82 o 
  -1   9  21        1.39       10.55      3.07 o 
   0   9  21       21.09       27.98      8.78 o 
   1   9  21       32.54        7.02     10.18 o 
  -1 -10  22       12.98       12.28      5.90 o 
   0 -10  22        4.93        9.24      4.14 o 
   1 -10  22        4.51       -0.93      5.45 o 
  -2  -9  22        0.11        4.98      8.52 o 
  -1  -9  22       14.32       14.78      4.87 o 
   0  -9  22        9.50       16.24      4.87 o 
   1  -9  22        0.60       -1.19      4.43 o 
   2  -9  22        3.16        0.92      7.02 o 
  -3  -8  22       31.94       30.26      9.17 o 
  -2  -8  22        1.77        3.91      4.88 o 
  -1  -8  22        0.28       12.30      9.02 o 
   0  -8  22       35.01       36.84      8.28 o 
   1  -8  22       67.08       75.24     11.11 o 
   2  -8  22       45.80       42.12     14.15 o 
   3  -8  22        0.00        4.77      6.33 o 
  -4  -7  22       21.55       27.50     12.91 o 
  -3  -7  22       20.28       24.60      9.35 o 
  -2  -7  22        0.35       -4.55      6.56 o 
  -1  -7  22        6.26        8.58     10.51 o 
   0  -7  22        8.21       12.74      4.94 o 
   1  -7  22        0.45        5.77      5.58 o 
   2  -7  22        1.33        7.88      6.56 o 
   3  -7  22       17.85       21.83      7.36 o 
   4  -7  22       25.67       14.85     12.71 o 
  -4  -6  22        7.64       13.97      6.37 o 
  -3  -6  22        0.06        5.76      3.85 o 
  -2  -6  22        1.07       16.96      5.52 o 
  -1  -6  22       34.05       24.04      7.41 o 
   0  -6  22        2.76       -2.18      5.58 o 
   1  -6  22       75.62       80.26     14.32 o 
   2  -6  22       10.99       16.94      6.98 o 
   3  -6  22       41.61       36.32     10.06 o 
   4  -6  22       14.02       11.27      5.06 o 
  -5  -5  22        0.61       -0.36      8.58 o 
  -4  -5  22        2.26        8.82      6.49 o 
  -3  -5  22        1.51        5.67      7.26 o 
  -2  -5  22       11.12        6.42      5.09 o 
  -1  -5  22       42.71       42.95     11.81 o 
   0  -5  22        2.49        3.96      4.93 o 
   1  -5  22       14.31        3.21      5.00 o 
   3  -5  22       57.43       46.01     14.87 o 
   4  -5  22        1.12        5.72      3.46 o 
  -5  -4  22        2.77        5.12     11.04 o 
  -4  -4  22        0.46        4.46      6.41 o 
  -3  -4  22        2.36        0.64     16.18 o 
  -2  -4  22       42.06       34.37      8.71 o 
  -1  -4  22       25.38       25.86      7.21 o 
   0  -4  22      113.96      132.53     19.44 o 
   1  -4  22       81.85       68.70     10.50 o 
   2  -4  22        3.13       10.58      7.18 o 
   3  -4  22        0.78       13.22      2.87 o 
   4  -4  22       49.84       30.52     10.43 o 
  -5  -3  22        0.09       13.50      5.38 o 
  -4  -3  22        2.48        7.09      9.02 o 
  -3  -3  22        0.54        8.82      4.93 o 
  -2  -3  22       18.45       13.63      6.55 o 
  -1  -3  22        2.34        0.68      4.47 o 
   0  -3  22       12.70       11.48      7.13 o 
   1  -3  22        8.50       11.73      3.54 o 
   2  -3  22       25.35       19.88      4.13 o 
   3  -3  22       36.15       33.20      7.77 o 
   4  -3  22       14.68       23.44      4.86 o 
   5  -3  22       55.60       52.57     22.46 o 
  -5  -2  22       17.22       15.47      6.00 o 
  -4  -2  22        5.00       10.49      4.79 o 
  -3  -2  22        0.77        0.54      4.22 o 
  -2  -2  22       36.34       30.48     15.31 o 
  -1  -2  22       44.83       58.96      8.94 o 
   0  -2  22       70.99       87.74     10.65 o 
   1  -2  22       42.03       38.52      8.07 o 
   2  -2  22       54.57       50.56     10.00 o 
   3  -2  22       25.59       22.57      9.90 o 
   4  -2  22      138.07      169.52     29.10 o 
   5  -2  22        0.63        5.98      9.13 o 
  -5  -1  22       27.49       21.77      5.99 o 
  -4  -1  22       43.84       30.21      8.66 o 
  -3  -1  22       11.10        7.75      4.63 o 
  -2  -1  22      243.13      264.07     15.80 o 
  -1  -1  22        7.23        6.01      4.35 o 
   0  -1  22       85.58       76.57     13.66 o 
   1  -1  22        1.05        4.83      2.30 o 
   2  -1  22       58.85       73.04      6.19 o 
   3  -1  22        4.65        7.75      5.15 o 
   4  -1  22      153.54      169.48     20.16 o 
   5  -1  22       28.05       29.57      9.07 o 
  -5   0  22       19.21       13.43      6.14 o 
  -4   0  22       13.28       11.72      5.72 o 
  -3   0  22       44.33       35.38      5.68 o 
  -2   0  22       37.41       43.98      6.87 o 
  -1   0  22        2.12       11.91      3.18 o 
   0   0  22       13.81       22.68      4.94 o 
   1   0  22      116.61      139.16      9.42 o 
   2   0  22        2.22        1.26      4.77 o 
   3   0  22       71.67       67.59     10.07 o 
   4   0  22        1.91        6.20      6.22 o 
  -5   1  22        1.87       -1.82      4.44 o 
  -4   1  22       22.01       26.47      5.87 o 
  -3   1  22      113.25       99.53     21.54 o 
  -2   1  22      174.01      152.06     22.48 o 
  -1   1  22        1.54        2.63      3.81 o 
   0   1  22       10.37       14.28      3.52 o 
   1   1  22      330.35      351.17     17.59 o 
   2   1  22       16.78       25.02      6.28 o 
   3   1  22       59.77       65.55      8.60 o 
   4   1  22        7.73       14.65      4.49 o 
  -5   2  22        0.09        8.22      4.29 o 
  -4   2  22       25.90       31.95      7.70 o 
  -3   2  22        5.85        8.55      4.00 o 
  -2   2  22       95.76       84.13     14.77 o 
  -1   2  22        7.83       12.40      3.30 o 
   0   2  22      231.90      263.61     14.25 o 
   1   2  22       93.85       80.19     14.99 o 
   2   2  22      367.84      407.86     15.91 o 
   3   2  22        0.05        3.11      6.93 o 
   4   2  22        0.41        6.19      5.12 o 
  -5   3  22        0.17       -5.87      9.30 o 
  -4   3  22       16.82       16.02      4.93 o 
  -3   3  22       41.30       52.26     16.12 o 
  -2   3  22       25.04       13.55      5.67 o 
  -1   3  22      102.16       88.40      5.81 o 
   0   3  22       29.99       24.96      4.18 o 
   1   3  22      374.49      427.07     18.49 o 
   2   3  22        0.08        2.85      2.63 o 
   3   3  22      310.27      356.39     42.27 o 
   4   3  22        0.45        6.30      4.65 o 
  -5   4  22       68.87       69.76     11.89 o 
  -4   4  22        0.46       13.31      9.80 o 
  -3   4  22       29.29       36.10     11.89 o 
  -2   4  22       12.43       16.60      6.74 o 
  -1   4  22      200.16      196.37     11.04 o 
   0   4  22      157.17      148.57     20.31 o 
   1   4  22      196.44      177.19      7.54 o 
   2   4  22       64.39       59.82     11.15 o 
   3   4  22       43.03       27.70      5.55 o 
   4   4  22        9.07       12.14      5.95 o 
  -5   5  22        1.80        3.53      6.21 o 
  -4   5  22       75.93       80.73     16.86 o 
  -3   5  22       13.17       23.77     10.48 o 
  -2   5  22       42.07       53.83      7.84 o 
  -1   5  22       12.80       10.92      4.08 o 
   0   5  22       43.87       44.57      6.29 o 
   1   5  22        0.70       -6.49      6.49 o 
   2   5  22       89.49       86.22     24.42 o 
   3   5  22       19.56       15.66      9.42 o 
  -4   6  22       58.29       65.45     10.42 o 
  -3   6  22       17.34       13.23      8.18 o 
  -2   6  22       35.02       48.44     10.35 o 
  -1   6  22       27.77        8.84      3.90 o 
   0   6  22        8.46       10.43      5.35 o 
   1   6  22       25.53       16.82      6.21 o 
   2   6  22        0.01       -6.15      8.02 o 
   3   6  22        7.82        8.76      4.97 o 
  -4   7  22       42.57       43.00     13.55 o 
  -3   7  22        9.79       13.59      9.16 o 
  -2   7  22        0.48       -4.34      4.34 o 
  -1   7  22       50.62       38.35     11.16 o 
   0   7  22        5.84        5.33      5.01 o 
   1   7  22        7.56        6.94      4.43 o 
   2   7  22       15.43       14.79     13.49 o 
  -3   8  22        7.68        7.40      3.43 o 
  -2   8  22        2.75        2.45      4.36 o 
  -1   8  22        4.10        6.50     10.70 o 
   0   8  22       27.29       20.33      7.28 o 
  -2   9  22       62.86       56.95      8.59 o 
  -1   9  22        0.54       14.60      4.67 o 
   0   9  22        0.68       13.67      8.74 o 
  -2  -9  23       41.20       45.61      8.71 o 
  -1  -9  23       20.31       22.14      5.79 o 
   0  -9  23      326.09      308.48     59.78 o 
   1  -9  23       10.54       13.46      8.01 o 
   2  -9  23      110.94       99.53     33.02 o 
  -3  -8  23        4.66        1.76      6.71 o 
  -2  -8  23        0.10        6.09     13.45 o 
  -1  -8  23       36.92       30.29     13.11 o 
   0  -8  23       19.61       13.41      4.62 o 
   1  -8  23      182.19      215.26     13.90 o 
   2  -8  23        3.05        7.28      6.54 o 
   3  -8  23       70.62       84.23     21.35 o 
  -3  -7  23        4.83        5.66      7.59 o 
  -2  -7  23        0.00       -0.42      5.00 o 
  -1  -7  23       83.82       87.68     14.05 o 
   0  -7  23      178.48      185.52     40.24 o 
   1  -7  23      101.93       92.83     14.36 o 
   2  -7  23       55.92       46.21     19.50 o 
  -4  -6  23       29.81       19.57      8.24 o 
  -3  -6  23       17.20       12.63      7.78 o 
  -2  -6  23       33.80       68.40     23.93 o 
  -1  -6  23        0.32       -4.45      6.50 o 
   0  -6  23      187.90      213.24     32.94 o 
   1  -6  23        7.30        2.00      6.02 o 
   2  -6  23       50.55       62.92     21.69 o 
   3  -6  23        2.26       11.09     12.45 o 
   4  -6  23       14.74        1.56      6.13 o 
  -4  -5  23        5.72       -0.26      5.29 o 
  -3  -5  23        1.63       10.08      4.56 o 
  -2  -5  23       10.10       10.61      4.46 o 
  -1  -5  23      100.59      104.74     19.89 o 
   0  -5  23        0.09       10.60      7.05 o 
   1  -5  23      123.25      115.91     17.60 o 
   2  -5  23        7.94       13.73      8.96 o 
   3  -5  23       17.81       26.36      7.02 o 
   4  -5  23        0.01       -2.59      8.06 o 
  -5  -4  23        8.38        5.67      4.81 o 
  -4  -4  23       36.18       38.51     14.00 o 
  -3  -4  23       70.11       75.39     15.53 o 
  -2  -4  23        0.51        2.19      4.67 o 
  -1  -4  23        0.80        5.09      4.36 o 
   0  -4  23        0.09       -5.74      5.74 o 
   1  -4  23        5.85        7.28      7.85 o 
   2  -4  23        6.11        9.76      5.55 o 
   3  -4  23       14.34       14.35      9.78 o 
   4  -4  23       36.33       46.85      9.32 o 
  -5  -3  23       65.33       64.15     13.67 o 
  -4  -3  23        6.18       12.11      5.01 o 
  -3  -3  23       42.20       47.04      8.27 o 
  -2  -3  23       82.13       66.83      9.93 o 
  -1  -3  23        4.11        1.69      3.24 o 
   0  -3  23       37.08       24.24      9.48 o 
   1  -3  23        1.14        5.56      3.07 o 
   2  -3  23        7.28       17.88      9.08 o 
   3  -3  23        3.01        7.22      4.49 o 
   4  -3  23        2.23       13.34      3.89 o 
  -5  -2  23       16.13       16.78      7.68 o 
  -4  -2  23       86.04       72.80     12.56 o 
  -3  -2  23       40.89       44.65      9.88 o 
  -2  -2  23      114.26      107.24     17.02 o 
  -1  -2  23        2.33        4.27      5.36 o 
   0  -2  23       29.56       39.85      9.76 o 
   1  -2  23      102.39       97.87     22.47 o 
   2  -2  23       11.64        4.47      4.65 o 
   3  -2  23       54.24       49.40      9.77 o 
   4  -2  23       13.42       11.24      4.80 o 
  -5  -1  23       93.95       83.42     18.50 o 
  -4  -1  23       28.73       24.13      6.30 o 
  -3  -1  23        0.11        2.04      4.48 o 
  -2  -1  23      109.79      101.23     23.11 o 
  -1  -1  23       11.13        7.27      4.04 o 
   0  -1  23       25.17       26.68      5.52 o 
   1  -1  23       21.41       22.59      6.84 o 
   2  -1  23       58.10       38.87     12.48 o 
   3  -1  23       17.85        7.36      4.32 o 
   4  -1  23        4.17        5.36      3.96 o 
  -5   0  23        8.22       10.50      9.27 o 
  -4   0  23       46.74       54.00      6.63 o 
  -3   0  23       36.14       23.88      7.95 o 
  -2   0  23        0.15        0.33      5.52 o 
  -1   0  23      153.05      155.54     21.25 o 
   0   0  23       35.80       32.38      4.63 o 
   1   0  23       50.92       36.70      6.94 o 
   2   0  23        0.95        7.81      4.31 o 
   3   0  23       27.91       20.43      5.56 o 
   4   0  23       19.05       19.89      8.81 o 
  -5   1  23        1.21        6.95      4.66 o 
  -4   1  23       20.48       21.77      5.22 o 
  -3   1  23        0.08       -4.28     10.16 o 
  -2   1  23        2.58        4.32      3.30 o 
  -1   1  23       52.76       43.78      7.13 o 
   0   1  23       68.43       54.92     12.35 o 
   1   1  23       24.70       23.85      8.48 o 
   2   1  23       14.91       19.09      5.81 o 
   3   1  23        5.24       15.22      4.29 o 
   4   1  23       10.59        9.57      3.74 o 
  -5   2  23        0.45       12.81      6.13 o 
  -4   2  23        4.65       14.49      5.21 o 
  -3   2  23       20.53       16.25      6.60 o 
  -2   2  23        4.87        5.06      3.78 o 
  -1   2  23       59.44       42.38      8.09 o 
   0   2  23       84.55       58.13      8.55 o 
   1   2  23      123.66       93.87     16.80 o 
   2   2  23       60.78       57.97     10.84 o 
   3   2  23       13.24       13.39      3.70 o 
   4   2  23        5.85        8.32      6.69 o 
  -5   3  23        3.18       13.47      6.64 o 
  -4   3  23        0.10        8.50      7.22 o 
  -3   3  23        1.29       -5.05      8.22 o 
  -2   3  23       28.48       32.74      9.96 o 
  -1   3  23      110.82       98.77     29.03 o 
   0   3  23       99.87      114.35     14.13 o 
   1   3  23       12.21       12.99      5.47 o 
   2   3  23       52.05       61.60      6.73 o 
   3   3  23       77.86       76.48     10.02 o 
   4   3  23       24.82       24.20      7.69 o 
  -5   4  23        9.15        5.41     10.84 o 
  -4   4  23        0.65       -0.18      8.02 o 
  -3   4  23        0.38       12.73      4.31 o 
  -2   4  23       47.00       62.88     10.10 o 
  -1   4  23      134.29      124.62     14.44 o 
   0   4  23      158.01      148.09      8.82 o 
   1   4  23        6.56       11.99      7.10 o 
   2   4  23      136.47      182.72     27.44 o 
   3   4  23       35.70       33.96      7.02 o 
  -4   5  23       10.61       18.22      9.08 o 
  -3   5  23        0.01       -8.96      8.96 o 
  -2   5  23        5.31        8.44      6.35 o 
  -1   5  23       99.78      105.55     16.46 o 
   0   5  23       32.40       18.39      9.22 o 
   1   5  23       80.03       97.81     27.84 o 
   2   5  23        0.37        7.00      3.93 o 
   3   5  23       48.69       40.85     16.18 o 
  -4   6  23       13.80       13.81      7.76 o 
  -3   6  23        0.09       10.72      5.43 o 
  -2   6  23        8.37        8.74      6.47 o 
  -1   6  23        3.85        1.52      2.95 o 
   0   6  23       22.08        4.97      5.95 o 
   1   6  23       20.20       30.23      8.22 o 
   2   6  23       39.63       57.15     10.06 o 
  -3   7  23        8.24       13.31      8.38 o 
  -2   7  23       22.23       34.58      9.24 o 
  -1   7  23       62.50       40.39     11.30 o 
   0   7  23        6.39        9.30      7.68 o 
   1   7  23       13.63        7.90      4.65 o 
   2   7  23       15.02       24.96      9.44 o 
  -2   8  23        2.32        7.04      2.81 o 
  -1   8  23        6.26        9.49      4.95 o 
   0   8  23        0.95        4.39      5.89 o 
  -1  -9  24       29.99       27.72     11.77 o 
   0  -9  24       12.00       21.28      7.06 o 
   1  -9  24      109.96      112.92     39.39 o 
  -2  -8  24       44.93       51.91      8.54 o 
  -1  -8  24       19.54       19.29      6.56 o 
   0  -8  24        0.20       -1.02     16.04 o 
   1  -8  24        8.64        8.46      9.86 o 
   2  -8  24        6.73       23.75      8.48 o 
  -3  -7  24        4.20       -0.40      5.61 o 
  -2  -7  24       18.98       14.64     12.38 o 
  -1  -7  24        7.10       10.95      3.25 o 
   0  -7  24      107.04      135.93     20.99 o 
   1  -7  24       32.99       38.49     11.65 o 
   2  -7  24       51.00       73.19     17.52 o 
   3  -7  24        2.73       12.49      7.20 o 
  -3  -6  24        0.28       11.43      5.51 o 
  -2  -6  24        2.13       15.57      6.00 o 
  -1  -6  24      173.38      204.62     35.01 o 
   0  -6  24        5.71        8.94     12.14 o 
   1  -6  24      197.35      223.31     55.07 o 
   2  -6  24       14.23       16.60      9.48 o 
   3  -6  24       12.10       11.73      7.78 o 
  -4  -5  24       59.36       54.91     14.93 o 
  -3  -5  24       18.52       28.03     14.02 o 
  -2  -5  24       40.81       35.23      6.19 o 
  -1  -5  24       95.62      120.66     23.02 o 
   0  -5  24       86.32       89.40     15.73 o 
   1  -5  24       42.89       38.71     12.03 o 
   2  -5  24       15.24       24.16     19.87 o 
   3  -5  24       99.35       81.89     27.18 o 
  -4  -4  24       75.45       77.50     18.42 o 
  -3  -4  24        5.35        6.20      4.98 o 
  -2  -4  24       40.81       44.25      9.65 o 
  -1  -4  24        5.34        2.34      3.14 o 
   0  -4  24      173.71      166.78     25.09 o 
   1  -4  24       11.82       12.15      7.90 o 
   2  -4  24       27.71       31.09     10.14 o 
   3  -4  24        0.69        7.26      5.05 o 
   4  -4  24       30.32       22.67      8.62 o 
  -4  -3  24       21.62       11.41      8.39 o 
  -3  -3  24        2.42        6.32      3.96 o 
  -2  -3  24       44.49       59.79      9.68 o 
  -1  -3  24      119.81      126.23     26.19 o 
   0  -3  24       34.54       39.23      9.77 o 
   1  -3  24       67.35       74.97     16.84 o 
   2  -3  24        4.43        6.33      3.91 o 
   3  -3  24       78.15       65.41     21.71 o 
   4  -3  24        0.00        7.03      3.46 o 
  -5  -2  24       25.05       21.16      4.43 o 
  -4  -2  24       31.89       26.25      5.52 o 
  -3  -2  24      137.82      142.23     22.83 o 
  -2  -2  24        2.45        6.25      3.99 o 
  -1  -2  24       39.26       54.21      8.35 o 
   0  -2  24      116.94       90.78     15.77 o 
   1  -2  24       57.71       67.42     15.54 o 
   2  -2  24       41.16       30.33     10.78 o 
   3  -2  24        9.13       11.99      9.06 o 
   4  -2  24        0.69        3.69      7.70 o 
  -5  -1  24        6.28        9.98      4.59 o 
  -4  -1  24      178.64      177.28     32.82 o 
  -3  -1  24        0.19       -2.45      4.73 o 
  -2  -1  24      217.79      250.43     27.74 o 
  -1  -1  24       84.23       86.83     14.18 o 
   0  -1  24      229.17      277.69     33.21 o 
   1  -1  24        3.51        6.92      7.48 o 
   2  -1  24       57.63       63.17     13.49 o 
   3  -1  24       41.93       37.09      6.94 o 
   4  -1  24        7.86       15.28      6.97 o 
  -5   0  24        9.50       18.01      5.70 o 
  -4   0  24       32.02       33.47      6.01 o 
  -3   0  24       92.32       68.40     16.50 o 
  -2   0  24        7.92        4.06      5.35 o 
  -1   0  24       76.12       65.46     12.27 o 
   0   0  24      203.92      203.81     28.04 o 
   1   0  24       74.72      102.38      8.50 o 
   2   0  24        0.05        1.50      6.08 o 
   3   0  24       43.75       43.11      9.99 o 
   4   0  24       18.88       11.58      5.62 o 
  -5   1  24       32.84       37.83     12.53 o 
  -4   1  24       31.45       26.13      6.28 o 
  -3   1  24       13.00       17.36      7.65 o 
  -2   1  24       13.01       17.26      6.01 o 
  -1   1  24       78.99       78.83     12.71 o 
   0   1  24       33.27       25.40      5.56 o 
   1   1  24       32.06       36.72     12.89 o 
   2   1  24       32.62       42.52      7.77 o 
   3   1  24        0.13        3.40      3.71 o 
   4   1  24        7.57       12.91      5.34 o 
  -5   2  24        2.57       -1.76      8.24 o 
  -4   2  24       26.31       24.16     26.50 o 
  -3   2  24        2.08       -7.94      7.94 o 
  -2   2  24       47.66       39.72      8.48 o 
  -1   2  24      199.68      206.08     23.57 o 
   0   2  24       58.12       53.30     13.99 o 
   1   2  24        7.35       15.25      5.66 o 
   2   2  24      141.23      170.30     15.11 o 
   3   2  24       13.23       20.37      7.13 o 
  -5   3  24       15.27       17.76     10.16 o 
  -4   3  24        2.81       10.99     11.71 o 
  -3   3  24       17.58       20.23      6.17 o 
  -2   3  24        3.18       -0.12      8.00 o 
  -1   3  24      163.73      177.63      9.84 o 
   1   3  24       26.99       22.79      5.97 o 
   2   3  24        9.10       13.57      4.11 o 
   3   3  24       40.51       29.06      5.94 o 
  -4   4  24        2.61       -2.00      8.18 o 
  -3   4  24       48.34       33.36      7.62 o 
  -2   4  24       68.34       63.31     13.73 o 
  -1   4  24       11.58       17.62      6.31 o 
   0   4  24        0.05       -0.90      3.43 o 
   1   4  24       27.31       29.27     10.38 o 
   2   4  24       23.48       19.32     12.29 o 
   3   4  24        0.00       -1.60      6.86 o 
  -4   5  24        6.63        5.49      9.22 o 
  -3   5  24       42.13       22.39      8.70 o 
  -2   5  24        7.99       15.11      6.39 o 
  -1   5  24       11.51       13.65     10.66 o 
   0   5  24        1.79        5.35      4.73 o 
   1   5  24       14.21       11.39     13.11 o 
   2   5  24        8.43        7.82      5.27 o 
  -3   6  24        0.63       16.40      8.64 o 
  -2   6  24        0.05       -1.30      7.38 o 
  -1   6  24       40.87       31.25      3.67 o 
   0   6  24        3.69        9.16      3.29 o 
   1   6  24        9.50       14.95      9.96 o 
   2   6  24        2.84       15.34      6.86 o 
  -3   7  24       23.00       16.00      8.30 o 
  -2   7  24       30.66       31.41      7.46 o 
  -1   7  24        5.27        5.65      3.86 o 
   0   7  24       19.04        5.97      7.10 o 
   1   7  24        9.56        9.88      5.01 o 
  -1  -8  25       49.77       54.19      9.13 o 
   0  -8  25        0.25        9.12      6.59 o 
   1  -8  25       24.26       32.11     18.00 o 
  -2  -7  25        0.43        0.07      6.48 o 
  -1  -7  25        1.48        4.59      8.00 o 
   0  -7  25        3.60       10.08      4.88 o 
   1  -7  25       59.17       70.16     24.94 o 
   2  -7  25        4.29       -7.46     10.30 o 
  -3  -6  25        2.32       13.97      4.39 o 
  -2  -6  25       25.67       21.96      9.11 o 
  -1  -6  25        2.55        1.54      8.39 o 
   0  -6  25        5.02        9.07      2.31 o 
   1  -6  25        1.21        8.80      9.30 o 
   2  -6  25       35.61       25.28     10.24 o 
  -3  -5  25        9.12        7.40      3.69 o 
  -2  -5  25        7.46        8.37      3.62 o 
  -1  -5  25        1.60        7.33      8.38 o 
   0  -5  25        0.57       -2.30      4.02 o 
   1  -5  25        0.27       -4.85      9.50 o 
   2  -5  25       14.79       17.80      6.88 o 
   3  -5  25       19.77       19.02      5.65 o 
  -4  -4  25       23.45       14.17      6.99 o 
  -3  -4  25        1.93        1.76      5.29 o 
  -2  -4  25       14.56       24.37     10.02 o 
  -1  -4  25        0.99        5.56      3.18 o 
   0  -4  25        8.14        3.77      2.83 o 
   1  -4  25        3.17        4.37      4.05 o 
   2  -4  25       38.98       37.69     40.87 o 
   3  -4  25       34.22       35.06      7.64 o 
  -4  -3  25        1.12        7.15      4.90 o 
  -3  -3  25       36.21       31.47      7.90 o 
  -2  -3  25        0.95       -1.84      4.13 o 
  -1  -3  25       14.23       20.96      7.49 o 
   0  -3  25       51.18       56.97      8.68 o 
   1  -3  25        7.39        5.69      7.34 o 
   3  -3  25       14.43       11.07      7.46 o 
  -4  -2  25        2.40       -3.60     10.84 o 
  -3  -2  25        4.23        3.10      5.87 o 
  -2  -2  25      109.39       93.57     16.61 o 
  -1  -2  25       13.05       27.51      5.80 o 
   0  -2  25        1.74        1.67      3.55 o 
   1  -2  25        0.10        8.86      8.92 o 
   2  -2  25       37.68       45.85     14.15 o 
   3  -2  25       16.88       31.11     10.64 o 
  -4  -1  25       22.07       27.89      7.41 o 
  -3  -1  25       25.87       25.70      9.81 o 
  -2  -1  25        3.68       -6.09      6.09 o 
  -1  -1  25      104.06      109.89     16.60 o 
   0  -1  25       15.94       14.30      6.22 o 
   1  -1  25      136.73      131.64     30.31 o 
   2  -1  25        1.04        5.09      4.67 o 
   3  -1  25       44.37       51.48     13.91 o 
  -4   0  25        0.00        4.36      4.89 o 
  -3   0  25        3.04        0.13      4.91 o 
  -2   0  25       14.04        7.98      6.05 o 
  -1   0  25        0.05       10.32      4.10 o 
   0   0  25        0.08       -3.96      3.96 o 
   1   0  25        0.43       -0.92      6.70 o 
   2   0  25      102.44       92.23     20.45 o 
   3   0  25        2.76        2.44      5.21 o 
  -4   1  25        0.41        6.74      5.85 o 
  -3   1  25       19.15       14.71      4.41 o 
  -2   1  25       98.45       78.13     18.79 o 
  -1   1  25      213.03      234.89      7.27 o 
   0   1  25      108.99      120.84     23.64 o 
   1   1  25       72.92       70.10     13.15 o 
   2   1  25       30.40       30.32      5.98 o 
   3   1  25       74.07       63.60     15.75 o 
  -4   2  25        3.34        6.13      5.71 o 
  -3   2  25       12.75        9.60     10.32 o 
  -2   2  25       15.44       13.61     11.53 o 
  -1   2  25       53.56       50.00     13.09 o 
   0   2  25        1.32        7.80      4.07 o 
   1   2  25      110.61       94.82     27.56 o 
   2   2  25        5.40        5.83      3.28 o 
   3   2  25       12.07        7.12      4.87 o 
  -4   3  25        4.63       -0.56      7.90 o 
  -3   3  25       52.27       76.12     14.53 o 
  -2   3  25       12.09       19.20      7.58 o 
  -1   3  25       58.36       48.33     14.15 o 
   2   3  25       44.21       36.13      5.75 o 
   3   3  25       37.16       28.47      7.67 o 
  -4   4  25        0.02        7.92      8.24 o 
  -3   4  25        2.03        6.66      4.35 o 
  -2   4  25        0.87        0.22      7.58 o 
  -1   4  25       21.50       29.35      8.70 o 
   1   4  25       19.72        4.27      5.63 o 
   2   4  25       22.39       10.89      4.45 o 
  -3   5  25       31.53       26.00     26.60 o 
  -2   5  25        6.73       12.17      3.61 o 
  -1   5  25        0.29        5.61      5.87 o 
   1   5  25        8.78       16.44      5.75 o 
   2   5  25        0.85        3.39      5.23 o 
  -3   6  25       30.39       28.47      9.70 o 
  -2   6  25        0.02       -0.14      3.25 o 
  -1   6  25        7.80       22.89      8.94 o 
   0   6  25       44.92       24.90      9.46 o 
   1   6  25        9.87       10.58      7.00 o 
  -1  -7  26        7.18       14.83      4.38 o 
   0  -7  26      110.89      125.74     19.59 o 
   1  -7  26       25.05       43.86     13.35 o 
  -2  -6  26        3.95        9.34      4.60 o 
  -1  -6  26       50.84       37.97      6.41 o 
   0  -6  26        0.73        0.15      7.36 o 
   1  -6  26      134.84      118.91     39.99 o 
   2  -6  26        0.48        3.71      5.17 o 
  -3  -5  26      146.10      150.64     23.41 o 
  -2  -5  26        8.03       11.34      4.26 o 
  -1  -5  26      118.20      113.11     21.33 o 
   0  -5  26       67.31       59.12     10.85 o 
   1  -5  26        2.58       23.35      8.96 o 
   2  -5  26       38.63       39.35     14.61 o 
  -3  -4  26       21.47       23.75      8.41 o 
  -2  -4  26        8.00        7.72      5.13 o 
  -1  -4  26       20.74       27.42      6.95 o 
   0  -4  26       34.42       31.63      6.15 o 
   1  -4  26       35.28       26.58      7.26 o 
   2  -4  26        9.55       -7.98      7.98 o 
   3  -4  26       51.66       47.23     16.84 o 
  -3  -3  26        1.31       14.41      6.96 o 
  -2  -3  26        1.07        4.68     11.03 o 
  -1  -3  26        6.65       16.05      4.70 o 
   0  -3  26        8.79        9.81      4.52 o 
   1  -3  26       11.17       18.30      8.08 o 
   2  -3  26       22.16       24.58     26.62 o 
   3  -3  26       23.77       17.24      8.48 o 
  -4  -2  26        8.01        5.10      5.29 o 
  -3  -2  26      122.98       86.41     19.08 o 
  -2  -2  26        0.25        4.10      4.71 o 
  -1  -2  26       10.75        5.90      3.25 o 
   0  -2  26       28.08       21.41      6.21 o 
   1  -2  26        7.42       13.75      6.13 o 
   3  -2  26        1.19       -0.64      7.56 o 
  -4  -1  26       60.74       49.78     11.06 o 
  -3  -1  26        5.80        2.08      5.21 o 
  -2  -1  26       63.00       55.04     13.92 o 
  -1  -1  26       85.34       95.02     15.05 o 
   0  -1  26        6.25        5.67      6.80 o 
   1  -1  26       12.13       18.50      9.00 o 
   2  -1  26        0.41        3.73      5.77 o 
   3  -1  26        8.24       11.71      6.41 o 
  -4   0  26        4.29        8.77      4.76 o 
  -3   0  26       29.19       20.83      5.13 o 
  -2   0  26        1.27        2.05      5.64 o 
  -1   0  26       61.51       67.81     12.83 o 
   0   0  26       53.15       46.63     11.41 o 
   1   0  26       30.82       22.11      9.98 o 
   2   0  26        0.44       -5.89      5.91 o 
   3   0  26        4.28       17.36      9.40 o 
  -4   1  26        5.25        1.28      4.13 o 
  -3   1  26       10.55       -7.76      7.76 o 
  -2   1  26       20.55       19.99      6.74 o 
  -1   1  26       12.62       13.35      4.14 o 
   0   1  26       20.44       24.14     19.73 o 
   1   1  26        0.61        5.83      3.87 o 
   2   1  26        0.82       -4.43      5.91 o 
   3   1  26       22.66       29.81     12.77 o 
  -4   2  26       17.89       18.70      7.70 o 
  -3   2  26        0.00        5.35      3.31 o 
  -2   2  26       18.40       29.53      9.76 o 
  -1   2  26        1.48       -5.85      5.85 o 
   1   2  26        7.72        4.23      4.19 o 
   2   2  26        0.81        8.92      3.79 o 
  -3   3  26        1.54        2.79      6.21 o 
  -2   3  26       22.55       28.10      9.90 o 
  -1   3  26       18.56       16.22      6.54 o 
  -3   4  26        4.80       13.83      9.76 o 
  -2   4  26       20.83       26.82      7.62 o 
  -1   4  26       16.04        2.00      6.27 o 
  -3   5  26        1.00       12.29      5.91 o 
  -2   5  26        9.58       15.76      7.12 o 
  -1  -6  27        4.61        9.66      3.88 o 
   0  -6  27       24.75       16.70     11.79 o 
   1  -6  27       51.77       50.06     15.54 o 
  -2  -5  27        3.22        4.19      5.16 o 
  -1  -5  27        7.28        9.48      3.82 o 
   0  -5  27       44.65       55.97     15.11 o 
   1  -5  27       11.50       -0.34      8.20 o 
  -2  -4  27        0.09       -2.30      5.55 o 
  -1  -4  27      145.57      150.39     33.18 o 
   0  -4  27       22.00       14.57      8.72 o 
   1  -4  27       63.01       35.92      9.88 o 
   2  -4  27        1.51        6.64      6.37 o 
  -3  -3  27       10.90       15.11     11.46 o 
  -2  -3  27      101.18      117.43     19.14 o 
  -1  -3  27       38.43       37.44      9.31 o 
   0  -3  27       59.92       81.69     21.29 o 
   1  -3  27        0.39       -7.80      7.80 o 
   2  -3  27       21.49       26.92     10.44 o 
  -3  -2  27       19.22       17.76      3.83 o 
  -2  -2  27       89.02       78.49     13.47 o 
  -1  -2  27       70.09       56.53     12.21 o 
   0  -2  27        0.34       -2.31      7.66 o 
   1  -2  27       40.95       28.75      9.50 o 
   2  -2  27        0.19        6.05      6.86 o 
  -3  -1  27       43.88       25.66      8.80 o 
  -2  -1  27       86.22       66.66     14.34 o 
  -1  -1  27      139.40      115.09     21.71 o 
   0  -1  27       42.28       43.10      9.86 o 
   1  -1  27       10.08        7.40      3.93 o 
   2  -1  27        4.47       -2.69      7.64 o 
  -3   0  27       92.67       68.19     15.58 o 
  -2   0  27        2.41        2.74      5.36 o 
  -1   0  27        1.76        2.15      7.71 o 
   0   0  27       69.40       49.79     17.12 o 
   1   0  27        1.85       10.28      6.92 o 
  -3   1  27       55.96       59.98     19.57 o 
  -2   1  27      109.41       98.69     36.02 o 
  -1   1  27        4.68        4.01      3.58 o 
   0   1  27       95.94       77.50     24.50 o 
   1   1  27       19.81       17.94      7.10 o 
   2   1  27       67.41       41.40     17.60 o 
  -3   2  27       61.28       58.37     22.69 o 
  -2   2  27        4.30        1.94      7.68 o 
  -1   2  27       17.72        9.52      5.65 o 
   2   2  27        5.74       -0.38      3.93 o 
  -3   3  27       14.35       10.80      8.42 o 
  -2   3  27        4.86       11.17      8.08 o 
  -2   4  27       24.34       29.71      9.66 o 
   0  -5  28        4.76        1.60      7.28 o 
  -1  -4  28        8.39        6.09      6.62 o 
   0  -4  28       22.79       24.34      9.74 o 
   1  -4  28        4.57       10.87     10.56 o 
  -2  -3  28        0.21        5.18      8.64 o 
  -1  -3  28        1.91        2.18      4.10 o 
   0  -3  28        2.50        9.68      6.62 o 
   1  -3  28        1.22        2.77      5.23 o 
  -2  -2  28        3.99        8.75      4.02 o 
  -1  -2  28       25.48       21.33     11.57 o 
   0  -2  28        9.97        8.88      4.43 o 
   1  -2  28        2.76        8.18      8.34 o 
  -2  -1  28        0.48       11.08      4.57 o 
  -1  -1  28       10.14        6.41      5.81 o 
   0  -1  28       82.73       56.45     14.01 o 
   1  -1  28        7.99       14.87      6.01 o 
  -2   0  28        0.82        0.68      3.98 o 
  -1   0  28        0.68        5.92      3.35 o 
   0   0  28        1.19        6.11      5.69 o 
   1   0  28        0.76        5.07      4.79 o 
  -2   1  28        9.11       13.41     10.14 o 
  -1   1  28       34.97       24.74     12.15 o 
   0   1  28       15.73       20.43      6.45 o 
   1   1  28       36.84       35.44     11.19 o 
  -2   2  28       38.17       23.13      7.10 o 
  -2   3  28       40.84       42.26     11.27 o 
  -1  -2  29       11.08       12.97      2.95 o 
   0  -2  29       22.18       24.50      8.86 o 
  -1  -1  29        0.07        9.24      6.72 o 
   0  -1  29       23.12       18.76      7.62 o 
  -1   0  29        0.01       -1.34      6.25 o 
   0   0  29       61.82       43.36     19.26 o 
                                                 
